# Supplementary material for: Increasing ambient temperature progressively disassemble Arabidopsis phytochrome B from individual photobodies with distinct thermostabilities
Source: Nat Commun. 2020 Apr 3;11:1660. doi: 10.1038/s41467-020-15526-z (PMC7125078; doi:10.1038/s41467-020-15526-z)
Supplement: Supplementary file 3 — Source Data [file 41467_2020_15526_MOESM3_ESM.xlsx]

## Sheet: Fig1
Source data Figure 1
Fig. 1a, b	Hypocotyl length Measurements (mm)
Rc 10 µmol m-2 s-1		Col-0				Ler				PBG				PBC
		12°C	16°C	21°C	27°C	12°C	16°C	21°C	27°C	12°C	16°C	21°C	27°C	12°C	16°C	21°C	27°C
	1	1.81952	2.20368	4.11543	7.90297	2.80829	3.51432	5.06552	7.42593	1.354	0.833651	1.1114	1.23653	0.839429	0.654476	0.984635	1.32575
	2	1.58905	2.52486	4.21946	8.6097	2.43152	3.36165	4.93365	7.68585	1.06168	1.18457	1.01445	1.61742	0.789397	0.854794	1.05546	1.01587
	3	1.92289	2.91356	4.33851	6.34407	2.38594	3.52403	4.87416	7.79551	1.04203	0.866413	1.10949	1.5053	0.701175	0.942286	0.829524	1.24098
	4	1.87762	2.04448	4.572	8.38381	2.51184	3.76124	5.59575	7.95568	1.19159	1.22587	1.14301	1.38479	0.794159	0.977968	0.89454	1.03406
	5	1.44216	1.99292	5.19083	8.41729	2.80083	3.8941	4.2441	8.21589	1.03806	1.21822	0.969831	1.49432	0.765651	1.0481	1.04425	1.10603
	6	1.32143	1.79905	4.74698	8.66305	2.65533	4.00321	5.35117	6.99631	0.899111	1.16432	1.15267	1.32805	0.786921	0.902952	0.686762	1.28333
	7	1.71737	1.36498	4.47095	6.48669	2.98968	4.37721	5.42746	7.50305	1.04902	1.0486	1.28881	1.50475	0.619492	0.79619	1.28914	0.909079
	8	1.26629	1.82952	4.63606	6.61686	3.24108	3.8521	5.28638	6.42924	0.898349	0.957111	1.31686	1.37025	0.827905	0.875746	0.980032	1.19502
	9	1.91775	1.84451	4.48616	6.93203	2.87508	3.42705	5.03556	6.97263	1.05314	0.878444	1.05373	1.25725	0.859111	0.859492	0.969175	0.978222
	10	1.65098	1.96816	5.15	6.13195	3.08816	4.35556	5.35435	7.9875	0.944984	1.19187	1.51716	1.43487	0.813714	0.891143	1.04956	1.26454
	11	2.0386	2.50768	4.14565	5.46441	3.02143	3.79794	4.82644	6.85169	1.05632	1.07019	1.19758	1.43958	0.653524	0.973841	0.902952	0.88127
	12	1.82752	2.10956	4.37203	8.09822	2.75143	3.8161	5.43292	6.40284	0.987016	1.31657	1.10932	1.42915	0.865841	1.02032	0.829524	1.01187
	13	2.06787	2.36927	5.04933	8.96801	2.97708	4.34276	5.26029	7.59233	0.867175	1.16375	1.25725	1.30597	0.776317	0.902127	0.92327	1.52889
	14	1.84775	2.31984	4.87327	8.53686	2.93575	3.95571	5.89679	6.92144	1.03937	0.834635	1.19809	1.19123	0.925968	1.08356	0.879111	0.828032
	15	1.98419	3.26394	4.70775	8.50568	3.04238	3.55584	5.14819	7.23424	1.00365	1.06902	1.08919	1.51335	0.768476	0.952381	0.957143	1.08381
	16	1.59813	3.11971	5.486	7.81716	3.53883	3.70219	5.07298	6.74119	0.765937	1.13997	1.30746	1.32	0.819905	1.102	0.780857	1.42917
	17	2.12768	1.85797	4.75349	7.34581	3.47463	3.82359	5.12022	7.12822	0.773556	0.861079	1.32352	1.40169	0.915873	0.954508	0.929841	1.30708
	18	1.86952	1.77317	4.35044	6.41161	3.17156	3.29381	4.11949	8.33674	0.957175	1.02698	1.10513	1.38517	0.61054	0.986159	0.952381	1.19724
	19	1.48838	2.03302	5.44457	9.07915	3.03083	3.8647	5.26171	7.88644	1.05225	1.17159	1.05758	1.48801	0.926063	0.909079	0.813079	1.2419
	20	1.9647	2.56686	4.93752	7.63212	2.51749	2.82044	5.2706	7.21445	0.719333	1.05317	1.18242	1.18822	0.72181	0.98873	0.916603	1.12057
	21	2.12873	2.72137	5.32556	8.00818	2.7759	3.13905	5.86914	6.49017	0.850444	0.986635	1.30733	1.28555	0.667429	0.902381	0.893968	1.14305
	22	2.33965	1.67902	4.3266	6.97203	3.02622	3.86717	4.98863	6.37343	1.17511	1.03314	1.28275	1.02297	0.730159	0.984635	0.824603	0.943683
	23	1.32616	2.14324	4.71889	7.73487	3.1987	3.95727	5.40883	5.91492	1.16317	1.01524	1.15525	1.08737	0.859492	0.914032	0.772762	1.1967
	24	1.85603	2.10527	5.30371	9.19809	2.85489	4.30171	4.95327	7.75305	1.08883	1.13298	1.39064	1.07483	0.859492	1.01438	0.944254	1.10898
	25	1.90511	3.04302	4.7706	6.57568	3.31133	4.12581	5.3274	7.61301	0.897143	1.06308	1.34013	1.71703	0.784063	1.17073	0.859397	0.996889
	26	1.11435	2.23219	5.76565	8.43686	2.91216	4.28759	6.07092	8.02487	0.875429	1.15927	1.20521	1.78835	0.921968	0.88946	1.04895	1.34768
	27	1.66825	3.32438	5.92089	6.99784	3.40073	3.27476	5.09508	7.27407	1.2359	1.11371	1.16021	1.50415	0.860984	0.98054	0.984635	0.964159
	28	1.32695	2.64086	4.99324	7.46945	3.52794	3.53305	5.65508	6.33415	0.961143	0.96819	1.11733	1.68411	0.877841	0.925556	0.860032	1.40095
	29	1.51178	1.91467	4.36803	8.04932	3.19784	3.83543	5.59619	6.32288	0.971397	0.908794	0.971568	1.49881	0.763238	0.952381	0.986635	1.28914
	30	1.76102	1.91022	4.75562	9.53119	2.56438	3.88508	6.02283	6.92695	1.03432	1.01924	1.03148	1.52801	0.955016	0.838127	0.839873	1.25038
	31	1.44486	2.68486	5.40571	6.96581	3.64314	3.81717	5.07279	7.06538	1.11908	0.986476		1.02627	0.713714	1.00238	0.993429	1.44584
	32	1.51533	2.54362	4.32765	6.76508	2.92765	3.49829	5.92619	7.94932	1.30225	1.02863		1.42174	0.709873	0.767175	0.967619	1.12238
	33	1.26816	2.49565	4.56067		3.27263	3.49727	5.55873		1.05683	0.995397			0.859683	0.871714	0.955016	1.10635
	34	1.60778	2.92911	5.08476		1.93152	4.12295	5.46511		0.960794	1.38324			1.10575	0.76454	1.21517	0.920635
	35	1.17933	2.98597	3.64698		1.98778	3.29657	5.6267		0.897397	1.17451			0.704889	0.878063	0.801238
	36		3.43283	4.47295		2.41044	3.5999	4.99844		1.02375				0.905714		0.927175
	37		2.63724					4.62057		0.94181						0.89454
	38							5.93133		1.0241						0.967619
	39							5.1666		1.02505
	Median	1.71737	2.31984	4.73294	7.77602	2.95641	3.81663	5.2706	7.22434	1.0241	1.05317	1.15773	1.41172	0.803937	0.925556	0.928508	1.13271
	27°C/12°C				4.52788				2.44362				1.3785				1.40896
Fig. 1a, b	Hypocotyl length Measurements (mm)
Rc 50 µmol m-2 s-1		Col-0				Ler
		12°C	16°C	21°C	27°C	12°C	16°C	21°C	27°C
	1	1.18559	1.58844	3.3373	6.11149	1.5914	2.08203	4.40813	5.65333
	2	1.07057	1.19651	2.68289	5.62575	1.3327	2.07892	4.5733	5.64108
	3	1.15965	1.01854	3.04933	5.67651	1.50244	1.9087	4.28743	5.17613
	4	1.20505	1.15806	2.90054	4.82524	1.39689	2.03556	3.99419	5.65768
	5	0.907556	1.07765	3.18133	5.69146	1.70216	2.12562	4.1319	6.72206
	6	1.02314	0.963333	2.96375	7.19225	1.80432	1.98667	3.58181	6.38076
	7	1.11203	1.45968	2.98498	5.36162	1.84883	2.04848	3.7147	5.56165
	8	1.0586	1.02441	2.39356	5.34035	1.46667	2.02241	4.21279	6.44816
	9	0.991397	1.15283	3.39124	6.30451	1.62387	1.65422	3.84486	6.32375
	10	1.07889	1.33029	2.2387	5.71229	1.54924	2.10517	3.51984	6.02219
	11	1.11505	1.1673	3.06876	5.89559	1.41273	1.93238	4.27089	6.60841
	12	1.00429	1.17016	3.63708	6.45765	1.44019	2.31067	3.54124	6.52346
	13	1.10594	1.34114	2.92892	5.63117	1.20276	2.42352	4.06006	7.30638
	14	0.964794	1.2499	3.54495	6.9766	1.38492	2.642	3.35562	7.0066
	15	1.16676	1.20397	2.55971	5.11375	1.39514	2.10063	3.49737	7.42524
	16	1.32435	1.38654	3.32317	6.49676	1.46444	2.80984	4.03384	4.47651
	17	1.01298	1.35622	2.79562	6.30038	1.19689	2.35575	3.33959	5.5541
	18	0.916317	1.38175	2.91835	6.08733	1.40181	2.31368	4.19711	6.12156
	19	1.08254	1.24308	3.77171	6.6153	1.63663	2.25317	3.51283	5.52095
	20	1.04797	1.03086	3.33203	7.00184	1.5027	1.50749	3.67156	6.37867
	21	1.31127	1.22565	3.19879	7.42225	1.4946	1.53171	3.96794	6.19337
	22	1.17629	1.21492	3.09914	6.64289	1.2394	2.15924	3.72419	5.69308
	23	1.02016	1.26759	2.95841	4.71844	1.98422	1.9581	3.77511	5.57051
	24	1.04962	1.12673	3.26152	5.43711	1.59749	1.53721	3.9693	5.45787
	25	1.08029	0.926762	3.40489	6.21584	1.69829	1.30698	3.74829	6.49978
	26	0.924635	1.17451	2.42648	6.10721	1.94013	1.68124	3.82365	5.60413
	27	1.16394	1.09597	2.30663	5.44054	1.81765	2.08927	3.93092	4.97657
	28	0.978095	1.23048	2.83333	7.232	1.3366	1.72298	4.13527	6.50857
	29	1.14952	1.22092	2.24359	6.912	2.01016	1.62041	3.57492	6.03032
	30	0.664381	1.30695	3.40937	6.21533	1.6019	1.90965	3.40317	6.06578
	31	0.992921	1.11343	2.83984	5.09467	1.31775	1.638	3.54705	4.522
	32	1.06616	1.21648	2.05784	5.7321	1.50083	2.10717	3.91943	6.3139
	33	1.12203	1.16486	2.55667	5.58486	1.84356	1.6887	3.31927	6.21524
	34	1.17581	1.23137	3.06844	7.52432		1.69984	3.34089	6.57556
	35		1.19968		4.89413			3.40067	7.04248
	36								5.93489
	Median	1.07473	1.20397	2.97437	6.08733	1.50244	2.02898	3.77511	6.09367
	27°C/12°C				5.66406				4.05583
Fig. 1c, d	Cotyledon Size Measurements (mm2)
Rc 10 µmol m-2 s-1		Col-0				Ler				PBG				PBC
		12°C	16°C	21°C	27°C	12°C	16°C	21°C	27°C	12°C	16°C	21°C	27°C	12°C	16°C	21°C	27°C
	1	0.569556	0.739919	0.497984	0.792339	0.431452	0.738911	0.514113	0.712702	0.579637	0.706653	0.944556	1.12601	0.602823	1.00706	0.908266	1.19355
	2	0.474798	0.775202	0.484879	0.643145	0.379032	0.6875	0.370968	0.342742	0.552419	0.475806	0.984879	1.16734	0.496976	0.885081	0.885081	1.03024
	3	0.625	0.430444	0.659274	0.757056	0.405242	0.681452	0.451613	0.329637	0.503024	0.663306	0.503024	1.40827	0.540323	0.992944	0.704637	1.15524
	4	0.553427	0.695565	0.729839	0.756048	0.336694	0.53125	0.41129	0.4375	0.530242	0.785282	0.591734	1.2127	0.592742	0.830645	0.854839	0.985887
	5	0.458669	0.428427	0.59879	0.506048	0.333669	0.574597	0.518145	0.457661	0.488911	0.59375	0.97379	0.770161	0.420363	0.574597	0.961694	1.08266
	6	0.503024	0.542339	0.509073	0.480847	0.389113	0.65121	0.488911	0.587702	0.520161	0.594758	0.899194	0.566532	0.419355	0.734879	0.833669	1.17641
	7	0.606855	0.618952	0.68246	0.6875	0.3125	0.627016	0.466734	0.457661	0.452621	0.622984	0.61996	0.808468	0.417339	0.854839	0.752016	1.3619
	8	0.520161	0.652218	0.703629	0.739919	0.332661	0.504032	0.632056	0.378024	0.492944	0.75	0.857863	0.75504	0.349798	0.857863	0.792339	1.19456
	9	0.665323	0.655242	0.589718	0.545363	0.360887	0.748992	0.464718	0.212702	0.325605	0.715726	0.815524	0.857863	0.408266	0.956653	0.806452	1.3125
	10	0.449597	0.732863	0.520161	0.497984	0.351815	0.444556	0.663306	0.214718	0.284274	0.844758	0.925403	0.940524	0.431452	0.822581	0.74496	1.10585
	11	0.539315	0.691532	0.492944	0.711694	0.353831	0.417339	0.292339	0.646169	0.543347	0.863911	0.625	0.900202	0.472782	0.771169	0.893145	1.13609
	12	0.5	0.760081	0.542339	0.793347	0.435484	0.589718	0.435484	0.628024	0.475806	0.481855	0.611895	1.09073	0.397177	0.926411	1.03024	1.20161
	13	0.420363	0.868952	0.727823	0.600806	0.444556	0.648185	0.299395	0.541331	0.440524	0.944556	0.736895	0.920363	0.396169	0.739919	0.895161	1.02016
	14	0.547379	0.833669	0.553427	0.522177	0.438508	0.835685	0.387097	0.528226	0.458669	0.978831	0.816532	1.18347	0.710685	0.726815	0.905242	1.07359
	15	0.516129	0.774194	0.58871	0.715726	0.529234	0.480847	0.504032	0.602823	0.384073	0.856855	0.501008	1.20262	0.649194	0.986895	0.914315	1.06653
	16	0.495968	0.798387	0.645161	0.625	0.443548	0.4375	0.545363	0.420363	0.418347	0.513105	0.40625	0.886089	0.533266	0.892137	0.815524	1.16129
	17	0.501008	0.849798	0.547379	0.417339	0.352823	0.542339	0.711694	0.370968	0.478831	0.511089	0.839718	0.689516	0.59375	0.674395	0.791331	0.90121
	18	0.574597	0.655242	0.592742	0.363911	0.299395	0.527218	0.595766	0.362903	0.443548	0.859879	0.898185	0.768145	0.706653	0.854839	0.883065	0.912298
	19	0.358871	0.822581	0.747984	0.707661	0.297379	0.530242	0.654234	0.573589	0.38004	0.736895	0.454637	1.21069	0.653226	0.787298	0.970766	1.02218
	20	0.336694	0.716734	0.697581	0.71371	0.4375	0.502016	0.700605	0.457661	0.360887	0.987903	0.410282	1.04536	0.709677	0.734879	0.813508	0.882056
	21	0.467742	0.782258	0.617944	0.681452	0.329637	0.647177	0.648185	0.292339	0.404234	0.739919	0.38004	1.02722	0.597782	0.625	0.954637	0.80746
	22	0.458669	0.690524	0.71875	0.612903	0.334677	0.585685	0.382056	0.303427	0.301411	0.997984	0.868952	0.758065	0.507056	0.83871	0.823589	0.870968
	23	0.378024	0.727823	0.66129	0.382056	0.301411	0.629032	0.409274	0.520161	0.451613	0.891129	0.920363	0.810484	0.471774	0.854839	0.827621	1.06552
	24	0.541331	0.796371	0.61996	0.408266	0.288306	0.693548	0.621976	0.375	0.419355	0.825605	0.746976	1.09677	0.451613	0.659274	0.532258	1.05242
	25	0.480847	0.739919	0.674395	0.5	0.472782	0.658266	0.59879	0.568548	0.518145	0.763105	0.586694	1.25504	0.434476	0.665323	0.61996	1.00504
	26	0.550403	0.770161	0.712702	0.605847	0.418347	0.695565	0.399194	0.509073	0.475806	0.857863	0.90121	0.78125	0.587702	1.0131	0.959677	1.15524
	27	0.458669	0.680444	0.467742	0.454637	0.378024	0.734879	0.481855	0.234879	0.336694	0.490927	0.970766	0.873992	0.532258	0.894153	1.05544	0.839718
	28	0.485887	0.617944	0.565524	0.53125	0.510081	0.726815	0.528226	0.205645	0.364919	0.469758	0.540323	0.574597	0.52621	0.635081	0.910282	0.774194
	29	0.529234	0.644153	0.665323	0.612903	0.416331	0.480847	0.539315	0.525202	0.243952	0.884073	0.590726	0.53125	0.529234	0.635081	0.944556	1.4002
	30	0.586694	0.592742	0.680444	0.551411	0.462702	0.511089	0.590726	0.449597	0.221774	0.708669	0.986895	1.2127	0.555444	0.841734	0.924395	1.14012
	31	0.596774	0.52621	0.594758	0.697581	0.399194	0.65625	0.706653	0.275202	0.377016	0.761089	1.07359	0.972782	0.565524	0.596774	0.940524	0.821573
	32	0.616935	0.935484	0.649194	0.409274	0.488911	0.469758	0.696573	0.300403	0.385081	0.600806	0.709677	0.59375	0.422379	0.854839	0.564516	0.829637
	33	0.4375	0.970766	0.65121	0.347782	0.519153	0.410282	0.516129	0.502016	0.252016	0.762097	0.75	0.896169	0.420363	0.80746	0.641129	0.581653
	34	0.451613	0.502016	0.822581	0.538306	0.407258	0.5	0.441532	0.528226	0.266129	0.845766	1.0877	0.908266	0.464718	0.736895	0.930444	0.681452
	35	0.429435	0.513105	0.771169	0.489919	0.418347	0.716734	0.59375	0.335685	0.324597	0.980847	0.84375	1.14617	0.477823	0.900202	0.847782	0.972782
	36	0.47379	0.46875	0.764113	0.475806	0.367944	0.739919	0.581653	0.38004	0.272177	0.876008	0.8125	1.11593	0.484879	0.811492	0.9375	0.889113
	37	0.379032	0.650202	0.746976	0.417339	0.344758	0.724798	0.509073	0.423387	0.659274	0.772177	1.12601	1.10484	0.487903	0.863911	0.899194	1.10887
	38	0.394153	0.672379	0.625	0.454637	0.233871	0.810484	0.50504	0.448589	0.308468	0.714718	0.90625	0.986895	0.59879	0.720766	0.992944	1.03831
	39	0.530242	0.851815	0.662298	0.471774	0.199597	0.579637	0.710685	0.550403	0.287298	0.672379	0.933468	1.11089	0.523185	0.621976	0.952621	0.982863
	40	0.441532	0.890121	0.748992	0.457661	0.428427	0.540323	0.571573	0.520161	0.346774	0.59879	0.540323	0.940524	0.521169	0.916331	0.903226	1.14617
	41	0.415323	0.761089	0.600806	0.475806	0.433468	0.649194	0.602823	0.457661	0.420363	0.650202	0.716734	0.737903	0.554435	0.864919	0.777218	1.26411
	42	0.5	0.810484	0.697581	0.520161	0.408266	0.439516	0.565524	0.482863	0.482863	0.515121	0.766129	0.759073	0.556452	0.961694	1.0746	1.21774
	43	0.610887	0.594758	0.650202	0.61996	0.400202	0.572581	0.525202	0.514113	0.498992	0.459677	0.742944	1.00202	0.502016	0.912298	0.969758	1.12097
	44	0.621976	0.568548	0.645161	0.341734	0.364919	0.832661	0.478831	0.387097	0.354839	0.769153	0.922379	1.00302	0.614919	0.866935	1.01008	1.06754
	45	0.47379	0.679435	0.701613	0.342742	0.498992	0.328629	0.555444	0.510081	0.344758	0.75	1.0746	0.715726	0.601815	0.824597	0.935484	1.12198
	46	0.482863	0.608871	0.544355	0.477823	0.315524	0.400202	0.606855	0.458669	0.373992	0.59375	0.979839	1.25302	0.643145	0.782258	0.6875	1.05242
	47	0.482863	0.796371	0.649194	0.547379	0.324597	0.354839	0.484879	0.4375	0.278226	0.913306	0.816532	0.538306	0.667339	0.6875	0.828629	1.17238
	48	0.465726	1	0.753024	0.695565	0.529234	0.38004	0.455645	0.612903	0.326613	0.745968	0.850806	0.696573	0.373992	0.930444	1.2006	1.12802
	49	0.544355	0.405242	0.697581	0.663306	0.573589	0.566532	0.636089	0.606855	0.270161	0.676411	0.976815	1.02016	0.365927	0.802419	1.14819	1.19254
	50	0.487903	0.515121	0.701613	0.477823	0.246976	0.487903	0.667339	0.552419	0.216734	0.780242	0.930444	0.896169	0.553427	1.01714	0.837702	0.758065
	51	0.383065	0.805444	0.483871	0.46371	0.309476	0.798387	0.447581	0.520161	0.319556	0.628024	0.746976	1.12601	0.560484	0.83871	0.610887	0.865927
	52	0.34879	0.876008	0.626008	0.695565	0.381048	0.56754	0.43246	0.515121	0.306452	0.439516	0.985887	0.951613	0.422379	0.851815	0.719758	1.19254
	53	0.486895	0.768145	0.643145	0.537298	0.417339	0.587702	0.736895	0.629032	0.294355	0.481855	0.929435	1.00504	0.335685	0.868952	0.759073	1.09879
	54	0.490927	0.710685	0.895161	0.63004	0.378024	0.617944	0.594758	0.439516	0.197581	0.936492	1.02621	0.889113	0.443548	0.612903	0.625	1.1371
	55	0.517137	0.621976	0.748992	0.745968	0.395161	0.561492	0.555444	0.422379	0.376008	0.847782	1.02419	0.691532	0.461694	0.765121	0.860887	0.976815
	56	0.481855	0.751008	0.685484	0.601815	0.356855		0.503024	0.517137	0.275202	1.03427	1.10282	0.91129	0.358871	1.00403	0.971774	0.83871
	57	0.492944	0.56754	0.693548	0.69254	0.453629		0.495968	0.429435	0.565524	0.627016	0.773185	0.894153	0.372984	0.787298	0.893145	0.618952
	58	0.577621	0.547379	0.752016	0.731855	0.428427		0.481855	0.444556	0.640121	0.71875	0.783266	0.893145	0.568548	0.837702	0.922379	1.21169
	59	0.507056	0.46875	0.75504	0.586694	0.379032		0.596774	0.309476	0.564516	0.609879	0.770161	1.04032	0.545363	0.727823	0.72379	0.960685
	60	0.422379	0.381048	0.625	0.568548	0.329637		0.59375	0.377016	0.497984	0.815524	0.520161	1	0.524194	0.895161	0.829637	0.934476
	61	0.564516	0.483871	0.514113	0.675403	0.349798		0.558468	0.446573	0.390121	0.376008	0.787298	0.580645	0.596774	0.778226	0.726815	0.923387
	62	0.433468	0.604839	0.667339	0.550403	0.301411		0.627016	0.332661	0.389113	0.835685		0.93246	0.609879	0.644153	0.675403	1.10685
	63	0.399194	0.589718	0.716734	0.564516	0.487903		0.425403	0.486895	0.418347	0.604839		0.841734	0.623992	0.552419	0.885081	1.22883
	64	0.513105	0.733871	0.599798	0.537298	0.469758		0.404234	0.495968	0.462702	0.810484		0.840726	0.626008	0.522177	0.997984	1.22681
	65	0.493952	0.743952	0.627016	0.607863	0.422379		0.460685	0.58871	0.323589	0.506048		0.928427	0.518145	0.725806	0.979839	1.05746
	66	0.409274	0.471774	0.677419	0.353831	0.414315		0.43246	0.457661	0.558468	0.583669		0.592742	0.451613	0.789315	0.957661	0.919355
	67	0.422379	0.640121	0.672379	0.397177	0.347782		0.592742	0.329637	0.538306	0.493952		0.866935	0.541331	0.822581	0.919355	0.989919
	68	0.456653	0.738911	0.617944	0.573589	0.309476		0.628024	0.426411	0.349798	0.746976		0.599798	0.516129	0.667339	0.760081	0.742944
	69	0.495968	0.679435	0.653226	0.576613	0.220766		0.638105	0.5	0.296371	0.657258		1.1371	0.547379	0.698589	1.02419	0.944556
	70	0.497984	0.844758	0.72379	0.596774	0.220766		0.459677	0.434476	0.318548	0.796371		0.996976	0.550403	0.904234	1.02621	0.905242
	71	0.470766	0.86996	0.800403	0.716734	0.594758		0.496976	0.399194	0.352823	0.628024		0.866935	0.538306	0.894153	0.835685	1.1119
	72	0.555444	0.517137	0.582661	0.627016	0.626008		0.558468	0.403226	0.383065	0.530242		0.592742	0.58871	0.978831	0.851815	1.2127
	73	0.542339	0.447581	0.579637	0.701613	0.447581		0.518145	0.209677	0.419355	0.757056		0.699597	0.518145	0.689516	1.00403	1.29234
	74	0.483871	0.522177	0.712702	0.607863	0.400202		0.47379	0.266129	0.509073	0.785282		0.665323	0.537298	0.670363	0.96875	1.18246
	75	0.433468	0.510081	0.59879	0.56754	0.36996		0.417339	0.344758	0.475806			0.909274	0.553427	0.514113	0.933468	1.04435
	76	0.394153	0.481855	0.724798	0.66129	0.366935		0.49496	0.311492	0.323589			0.753024	0.522177	0.863911	1.18145	1.05242
	77	0.354839	0.550403	0.700605	0.664315	0.450605		0.50504	0.519153	0.308468			1.09677	0.417339	0.935484	0.939516	1.19556
	78	0.447581	0.5625	0.719758	0.506048	0.552419		0.40121	0.382056	0.519153			1.20464	0.488911	0.917339	0.865927	1.01714
	79	0.459677	0.484879	0.679435	0.585685	0.453629		0.397177	0.53125	0.516129			0.764113	0.592742	0.894153	0.847782	1.2127
	80	0.46875		0.634073	0.441532	0.517137		0.419355	0.566532	0.471774			0.527218	0.545363	0.552419	0.586694	1.10988
	81	0.435484		0.550403	0.443548	0.487903		0.537298	0.470766	0.510081			1.04234	0.519153	0.674395	0.91129	0.859879
	82	0.532258		0.746976	0.475806			0.600806	0.43246	0.280242			0.859879	0.477823		0.767137	0.995968
	83	0.50504		0.820565	0.368952			0.648185	0.476815	0.302419			0.415323	0.479839			1.34073
	84	0.408266			0.382056				0.546371	0.284274			0.525202	0.477823			1.19859
	85	0.358871			0.558468					0.252016			1.25504	0.492944
	86	0.403226			0.414315								1.01815	0.435484
	87	0.33871			0.490927								0.976815	0.667339
	88												0.922379	0.589718
	89													0.643145
	90													0.594758
	91													0.597782
	92													0.582661
	93													0.613911
	94													0.53125
	Median	0.482863	0.679435	0.66129	0.558468	0.399194	0.579637	0.518145	0.453629	0.384073	0.738407	0.816532	0.90877	0.530242	0.822581	0.893145	1.06603
	27°C/12°C				1.15658				1.13636				2.36614				2.01046
Fig. 1c, d	Cotyledon Size Measurements (mm2)
Rc 50 µmol m-2 s-1		Col-0				Ler
		12°C	16°C	21°C	27°C	12°C	16°C	21°C	27°C
	1	0.547379	0.969758	1.1623	1.27823	0.504032	0.803427	1.19153	1.0504
	2	0.555444	0.889113	1.10484	1.16431	0.522177	0.908266	0.854839	1.35585
	3	0.646169	0.886089	1.41532	1.19456	0.49496	0.68246	0.770161	1.06855
	4	0.621976	0.947581	1.53327	0.992944	0.472782	0.675403	0.99496	1.02419
	5	0.604839	0.898185	1.11492	1.2248	0.607863	0.552419	0.915323	1.02923
	6	0.665323	0.864919	1.03226	1.64214	0.620968	0.504032	1.02319	0.885081
	7	0.65625	0.758065	0.967742	1.59476	0.605847	0.75504	0.75504	1.5121
	8	0.511089	0.84879	0.962702	1.55948	0.59879	0.59879	0.608871	1.16129
	9	0.540323	0.822581	1.01411	1.42742	0.578629	0.811492	0.859879	0.952621
	10	0.474798	0.835685	0.778226	1.12298	0.641129	0.689516	0.720766	1.16532
	11	0.625	0.771169	1.19556	1.31452	0.475806	0.576613	0.760081	1.39718
	12	0.607863	0.846774	1.13306	1.58065	0.542339	0.542339	1.0877	1.48891
	13	0.528226	0.721774	1.01512	1.48589	0.600806	0.815524	0.862903	1.06653
	14	0.568548	0.75	1.14415	1.36895	0.512097	0.910282	0.928427	1.02923
	15	0.554435	0.970766	1.36694	1.51109	0.559476	0.727823	0.982863	1.07661
	16	0.561492	0.885081	1.38911	1.20867	0.548387	0.742944	1.125	0.827621
	17	0.497984	0.647177	1.03831	0.921371	0.545363	0.780242	1.14415	0.996976
	18	0.553427	0.697581	1.20766	1.12601	0.5	0.928427	1.18548	0.892137
	19	0.576613	0.572581	1.10484	0.927419	0.566532	0.904234	1.2994	1.16835
	20	0.488911	0.568548	1.18347	1.0373	0.569556	0.902218	0.753024	1.1744
	21	0.570565	0.754032	1.2248	1.31653	0.609879	0.897177	0.821573	1.09577
	22	0.618952	0.752016	1.15423	1.37903	0.650202	0.720766	0.917339	1.27621
	23	0.564516	0.898185	1.3629	1.38911	0.710685	0.695565	0.759073	1.3246
	24	0.647177	0.91129	1.32157	1.58468	0.697581	0.570565	0.993952	1.26512
	25	0.47379	0.756048	0.989919	1.20968	0.466734	0.71371	1.05242	0.949597
	26	0.431452	0.721774	0.960685	1.11391	0.373992	0.771169	1.05544	0.93246
	27	0.556452	0.883065	0.93246	1.70464	0.532258	0.705645	1.0877	1.36694
	28	0.644153	0.858871	1.00706	1.76815	0.577621	0.745968	1.03629	0.936492
	29	0.465726	0.970766	1.17944	0.982863	0.587702	0.681452	0.99496	1.22984
	30	0.488911	0.920363	1.20968	0.996976	0.53629	0.640121	1.25202	0.888105
	31	0.572581	0.822581	1.1502	1.00202	0.595766	0.943548	0.891129	1.02016
	32	0.541331	0.783266	1.37802	1.12601	0.489919	0.677419	0.914315	1.05242
	33	0.751008	0.922379	1.16633	0.832661	0.667339	0.809476	1.11391	1.47782
	34	0.757056	0.897177	1.25403	0.907258	0.629032	0.945565	0.926411	1.56653
	35	0.47379	0.835685	1.22681	1.12903	0.53629	0.703629	1.29435	1.25806
	36	0.449597	0.78125	1.12802	1.03125	0.445565	0.830645	0.897177	1.54234
	37	0.633065	0.720766	1.05242	1.13306	0.475806	0.552419	1.1623	1.70968
	38	0.696573	0.698589	1.07258	1.10585	0.622984	0.697581	0.951613	1.47379
	39	0.453629	0.915323	1.06149	1.48387	0.720766	0.887097	0.97379	1
	40	0.460685	0.920363	1.13105	1.29738	0.387097	0.916331	0.922379	1.50202
	41	0.565524	0.707661	1.15222	1.12097	0.455645	0.782258	0.96371	1.08165
	42	0.653226	0.811492	1.21774	1.06552	0.566532	0.746976	1.13407	1.17944
	43	0.644153	0.669355	1.13609	0.826613	0.559476	0.600806	1.26815	1.3629
	44	0.691532	0.681452	0.934476	1.0373	0.5	0.702621	0.959677	1.03024
	45	0.569556	0.697581	1.02621	1.50907	0.539315	0.752016	0.916331	1.16431
	46	0.517137	0.876008	1.18548	1.28831	0.641129	0.789315	1.10181	1.21774
	47	0.577621	0.770161	1.17036	1.3871	0.74496	0.6875	0.952621	0.878024
	48	0.625	0.895161	1.10786	1.26512	0.716734	0.58871	0.784274	0.849798
	49	0.577621	0.86996	1.30444	1.66935	0.487903	0.606855	0.729839	0.899194
	50	0.471774	0.657258	1.14819	1.01613	0.511089	0.518145	0.88004	0.897177
	51	0.595766	0.790323	1.20161	1.05141	0.602823	0.635081	0.783266	1.40222
	52	0.586694	0.675403	1.18448	1.15222	0.693548	0.597782	0.907258	1.55847
	53	0.545363	0.844758	1.38306	1.48891	0.497984	0.555444	1.0131	1.30746
	54	0.504032	0.729839	1.16633	1.23387	0.484879	0.835685	0.850806	0.967742
	55	0.486895	0.907258	1.4123	1.15323	0.346774	0.604839	0.716734	1.33266
	56	0.553427	0.881048	1.26613	0.814516	0.412298	0.637097	0.954637	1.17641
	57	0.59879	0.928427	0.975806	0.74496	0.647177	0.650202	0.799395	1.26411
	58	0.581653	0.924395	1.04234	0.890121	0.586694	0.647177	0.760081	0.935484
	59	0.548387	0.705645	1.16331	0.913306	0.485887	0.584677	1.01411	0.998992
	60	0.470766	0.767137	1.32964	0.822581	0.49496	0.641129	0.985887	0.960685
	61	0.545363	0.805444	1.41835	1.10282	0.335685	0.699597	0.878024	0.917339
	62	0.493952		1.36089	1.44859	0.438508	0.5	1.00302	0.86996
	63	0.637097		1.51109	1.23488	0.485887	0.570565	0.972782
	64	0.483871		1.2621	1.35786	0.469758	0.727823	1.29536
	65	0.418347		1.03528	1.58871	0.675403	0.910282	0.972782
	66	0.465726		0.981855	1.35484	0.721774	0.854839	0.936492
	67	0.506048		1.17944	1.25202		0.688508
	68	0.58871		1.20766	1.18347		0.757056
	69	0.575605		1.04335	1.25706		0.731855
	70			1.29335	1.30343		0.456653
	71			1.29536	1.3125		0.518145
	72			1.21875	1.21069
	73				1.02117
	74				1.21169
	75				1.27218
	Median	0.561492	0.822581	1.16482	1.21069	0.546875	0.702621	0.953629	1.08871
	27°C/12°C				2.15619				1.99078

## Sheet: Fig2
Source data Figure 2	Photobody measurement in hypocotyl
Fig. 2b-e	Raw data of PB volume (µm3) and number per nucleus (Nuo-PBs are highlighted with gray color and nuclei named with the same letter were from the same seedling)
Rc 10 µmol m-2 s-1	PBG	12°C
	Nucleus index	A1	A2	A3	A4	A5	A6	A7	A8	A9	A10	B1	B2	B3	B4	B5	B6	B7	B8	B9	B10	C1	C2	C3	C4	C5	C6	C7	C8	C9	C10	D1	D2	D3	D4	D5	D6	D7	D8	D9	D10	E1	E2	E3	E4	E5	E6	E7	E8
	1	0.21332	0.22183	0.021214	0.042225	0.086734	0.046124	0.089235	0.052175	0.25339	0.073043	0.11753	0.028174	0.004575	0.020346	0.062743	0.088955	0.04516	0.038644	0.041439	0.067188	0.082851	0.061812	0.10859	0.041281	0.070792	0.070569	0.22724	0.1051	0.022424	0.013364	0.18199	0.035205	0.20727	0.068864	0.031937	0.023782	0.087677	0.048705	0.004156	0.087364	0.075651	0.1438	0.049419	0.069725	0.035031	0.022771	0.074047	0.02367
	2	0.26077	0.23884	0.053459	0.054223	0.10283	0.14052	0.16009	0.11964	0.2911	0.10471	0.12104	0.099059	0.022428	0.18341	0.075745	0.095546	0.055911	0.10531	0.11194	0.25426	0.10145	0.11458	0.17531	0.052513	0.17354	0.077099	0.29825	0.11262	0.041605	0.06968	0.24362	0.086505	0.41117	0.09388	0.060327	0.04302	0.089684	0.065288	0.005668	0.10219	0.083495	0.20439	0.065479	0.085694	0.051162	0.090804	0.10738	0.072964
	3	0.30806	0.30284	0.11887	0.08654	0.16411	0.16832	0.19361	0.16387		0.13228	0.12666	0.11678	0.069369	0.24783	0.087847	0.10864	0.081789	0.15084	0.14844	0.33108	0.11076	0.12075		0.10057	0.18642	0.13405		0.15109	0.064437	0.13564		0.13615		0.094639	0.077006	0.082531	0.11108	0.066335	0.056761	0.12284	0.098168		0.12136	0.088148	0.066447	0.11219	0.14668	0.073893
	4				0.24987	0.17501			0.17359		0.16401	0.13179	0.13024	0.13272	0.25374	0.16105	0.11373	0.097538	0.38221	0.22538		0.11524	0.12236		0.13177	0.20739	0.13428		0.17429	0.064905	0.14347		0.19248		0.10038	0.1042	0.20085	0.11328	0.096742	0.072384	0.17257	0.12514		0.14082	0.091116	0.07864	0.1358	0.18054	0.082278
	5					0.2383					0.17217	0.14626	0.16881	0.13594		0.16547		0.15725		0.30443		0.16795	0.17402		0.14765				0.19435	0.072297	0.16618				0.10643	0.10494	0.21619	0.1193	0.15211	0.074538	0.17523	0.12781		0.20013	0.091227	0.1013		0.18457	0.10213
	6										0.21465			0.13941																0.072833						0.11071			0.24222	0.10249	0.18299			0.28029	0.11373				0.12124
	7													0.17125																0.10264						0.12888				0.10596					0.12102				0.16517
	8																													0.15916										0.11278
	9																													0.17213
	Total PB #	3	3	3	4	5	3	3	4	2	6	5	5	7	4	5	4	5	4	5	3	5	5	2	5	4	4	2	5	9	5	2	4	2	5	7	5	5	6	8	6	5	2	6	7	5	4	5	7
	Nuo-PB #	1	2	1	2	1	2	2	2	0	2	1	3	1	1	2	2	3	2	1	1	1	1	2	2	2	1	2	2	1	1	2	1	1	1	3	1	1	2	3	3	2	2	2	2	3	1	3	2
	nonNuo-PB #	2	1	2	2	4	1	1	2	2	4	4	2	6	3	3	2	2	2	4	2	4	4	0	3	2	3	0	3	8	4	0	3	1	4	4	4	4	4	5	3	3	0	4	5	2	3	2	5
	PBG	16°C
	Nucleus index	A1	A2	A3	A4	A5	A6	A7	A8	A9	A10	B1	B2	B3	B4	B5	B6	B7	B8	B9	B10	C1	C2	C3	C4	C5	C6	C7	C8	C9	C10	D1	D2	D3	D4	D5	D6	D7	D8	D9	D10	E1	E2	E3	E4	E5	E6	E7	E8
	1	0.13798	0.094177	0.15935	0.020224	0.12505	0.1619	0.12748	0.10596	0.20507	0.037214	0.037647	0.11233	0.10846	0.083042	0.12473	0.12377	0.23724	0.029332	0.092286	0.17752	0.36249	0.097696	0.16513	0.077591	0.12041	0.084478	0.044195	0.13261	0.083785	0.11247	0.13924	0.066547	0.098142	0.15398	0.14413	0.35919	0.10657	0.19737	0.061438	0.13539	0.059426	0.15866	0.14904	0.019878	0.11933	0.11532	0.038871	0.092479
	2	0.21141	0.12258	0.16663	0.072251	0.25208	0.24414	0.13832	0.18195	0.24368	0.090713	0.088071	0.13806	0.10952	0.094487	0.16887	0.25199	0.26461	0.030289	0.1116	0.1864	0.51411	0.17208	0.17859	0.12061	0.14239	0.26456	0.087918	0.18047	0.086569	0.1491	0.16042	0.086436	0.19764	0.1548	0.18856	0.41903	0.17832	0.22935	0.069239	0.18923	0.08659	0.18909	0.17835	0.067111	0.12676	0.12648	0.039481	0.10402
	3	0.26945	0.1265	0.20258	0.10188		0.24423	0.19013	0.25089	0.25929	0.091413	0.09978	0.14598	0.13408	0.21322	0.17419	0.29583	0.35533	0.14192	0.14438	0.30434		0.28489	0.1925	0.13145	0.18384	0.26584	0.09694	0.23633	0.13844	0.25632	0.18116	0.10251		0.17159	0.23385		0.20502	0.27696	0.10781	0.24529	0.087475	0.23387	0.18129	0.071069	0.13667	0.13315	0.11796	0.2069
	4	0.27659	0.17325		0.12369						0.095143	0.16429	0.18947	0.14514					0.20392	0.16541				0.22523	0.16209				0.30044	0.15261	0.30232		0.13297		0.19169			0.21142		0.16146	0.26926	0.13618	0.24313		0.07423	0.14767	0.15095	0.12615	0.21743
	5				0.17272						0.20126		0.21607						0.22662	0.21423										0.16948			0.14613							0.17314	0.35505	0.15385			0.087996	0.15193	0.15993	0.12624	0.24492
	6																			0.29103																									0.12365		0.19666	0.16403	0.26447
	7																			0.30512
	8
	9
	10
	Total PB #	4	4	3	5	2	3	3	3	3	5	4	5	4	3	3	3	3	5	7	3	2	3	4	4	3	3	3	4	5	4	3	5	2	4	3	2	4	3	5	5	5	4	3	6	5	6	6	6
	Nuo-PB #	2	2	1	1	1	1	1	2	2	1	2	1	2	1	1	1	1	2	2	1	2	1	1	1	1	2	1	2	1	2	2	3	1	2	3	2	1	1	1	1	2	2	2	2	2	1	2	2
	nonNuo-PB #	2	2	2	4	1	2	2	1	1	4	2	4	2	2	2	2	2	3	5	2	0	2	3	3	2	1	2	2	4	2	1	2	1	2	0	0	3	2	4	4	3	2	1	4	3	5	4	4
	PBG	21°C
	Nucleus index	A1	A2	A3	A4	A5	A6	A7	A8	A9	A10	B1	B2	B3	B4	B5	B6	B7	B8	B9	B10	C1	C2	C3	C4	C5	C6	C7	C8	C9	C10	D1	D2	D3	D4	D5	D6	D7	D8	D9	D10	E1	E2	E3	E4	E5	E6	E7	E8
	1	0.38242	0.28834	0.31057	0.24024	0.29088	0.20375	0.1311	0.1328	0.40512	0.27733	0.17831	0.18363	0.066707	0.17658	0.3207	0.10092	0.29089	0.21036	0.17375	0.23611	0.36769	0.38824	0.1174	0.18155	0.44745	0.44588	0.83216	0.24458	0.24555	0.20159	0.20947	0.54352	0.24175	0.13892	0.16096	0.30529	0.18204	0.1789	0.3946	0.34231	0.058346	0.38892	0.3383	0.17398	0.58124	0.29529	0.15738	0.13066
	2	0.73598	0.3535	0.53337	0.35654	0.30544	0.25455	0.26247	0.18821	0.54823	0.28633	0.27126	0.25957	0.17423	0.21665	0.41507	0.13014	0.38064	0.24425	0.21003	0.38352	0.56029	0.58049	0.14225	0.2429	0.49879	0.5417		0.29312	0.29371	0.20369	0.2654	0.54429	0.39635	0.20113	0.29368	0.32521	0.35053	0.25106	0.40471	0.36098	0.34629	0.50998	0.42708	0.18164	0.59713	0.36597	0.18064	0.13664
	3				0.49596	0.31227	0.2554	0.31957	0.27497		0.37966	0.28988	0.45668	0.19776	0.42172		0.34135		0.24936	0.29632	0.52984			0.17014	0.25253	0.52236	0.64562		0.40007	0.33484	0.32621	0.27623		0.40221	0.32233	0.40472	0.34319	0.68268	0.32373		0.41953	0.39122		0.72308	0.30612			0.19163	0.22826
	4					0.31403			0.3289		0.38326			0.24654										0.19986							0.49685				0.694		0.34715		0.47643						0.38018			0.19987
	5																							0.20679													0.37228
	6
	7
	8
	Total PB #	2	2	2	3	4	3	3	4	2	4	3	3	4	3	2	3	2	3	3	3	2	2	5	3	3	3	1	3	3	4	3	2	3	4	3	5	3	4	2	3	3	2	3	4	2	2	4	3
	Nuo-PB #	1	1	1	1	2	1	2	2	2	2	1	2	2	2	1	2	1	1	1	1	1	1	3	1	1	2	1	2	1	1	1	1	2	1	1	1	1	2	1	2	2	2	1	2	1	1	2	1
	nonNuo-PB #	1	1	1	2	2	2	1	2	0	2	2	1	2	1	1	1	1	2	2	2	1	1	2	2	2	1	0	1	2	3	2	1	1	3	2	4	2	2	1	1	1	0	2	2	1	1	2	2
	PBG	27°C
	Nucleus index	A1	A2	A3	A4	A5	A6	A7	A8	A9	A10	B1	B2	B3	B4	B5	B6	B7	B8	B9	B10	C1	C2	C3	C4	C5	C6	C7	C8	C9	C10	D1	D2	D3	D4	D5	D6	D7	D8	D9	D10	E1	E2	E3	E4	E5	E6	E7	E8
	1	0.20139	0.22201	0.23349	0.03483	0.10059	0.32446	0.50807	0.20927	0.36074	0.37379	0.15175	0.1765	0.14611	0.27514	0.24463	0.46255	0.35546	0.12696	0.013441	0.24614	0.2365	0.38521	0.12571	0.17746	0.85793	0.19567	0.20663	0.39198	0.1499	0.37941	0.27676	0.33002	0.12417	0.30144	1.0625	0.30207	0.36672	0.29567	0.15945	0.12252	0.43832	0.19836	0.40891	0.49188	0.24872	0.5273	0.17659	0.28408
	2	0.20961	0.27106	0.45906	0.076217	0.20394	0.38084	0.54643	0.28807	0.47765	0.47964	0.17616	0.24327	0.16007		0.44977	0.58801	0.62459	0.16372	0.11933	0.2967	0.25415	0.74391	0.5008	0.18579		0.32485	0.34441	0.43755	0.25323		0.32633	0.42165	0.1712	0.32591		0.48367	0.49276	0.34666	0.16727	0.23447	1.0812	0.32875	0.43282	0.51343	0.43969	0.29013	0.37407	0.49409
	3	0.31853	0.31858		0.13395	0.20926			0.35443					0.22523					0.24399	0.2414	0.46298	0.29503								0.25856			0.43486	0.2	0.40696				0.58952	0.17968	0.31434		0.33022	0.61747		0.47671	0.2515
	4																		0.28641	0.47303														0.2907
	Total PB #	3	3	2	3	3	2	2	3	2	2	2	2	3	1	2	2	2	4	4	3	3	2	2	2	1	2	2	2	3	1	2	3	4	3	1	2	2	3	3	3	2	3	3	2	3	3	2	2
	Nuo-PB #	1	1	1	1	1	2	2	1	2	1	2	1	2	1	1	1	1	2	2	1	2	1	1	2	1	1	2	1	1	1	1	2	1	1	0	1	1	1	1	1	1	1	0	1	1	1	1	1
	nonNuo-PB #	2	2	1	2	2	0	0	2	0	1	0	1	1	0	1	1	1	2	2	2	1	1	1	0	0	1	0	1	2	0	1	1	3	2	1	1	1	2	2	2	1	2	3	1	2	2	1	1
	PBC	12°C
	Nucleus index	A1	A2	A3	A4	A5	A6	A7	A8	A9	A10	B1	B2	B3	B4	B5	B6	B7	B8	B9	B10	C1	C2	C3	C4	C5	C6	C7	C8	C9	C10	D1	D2	D3	D4	D5	D6	D7	D8	D9	D10	E1	E2	E3	E4	E5	E6	E7	E8
	1	0.015505	0.009678	0.000511	0.019977	0.010955	0.03049	0.004491	0.021618	0.024082	0.010326	0.012707	0.024791	0.02374	0.00656	0.036609	0.001859	0.046316	0.021339	0.012594	0.023796	0.013856	0.004264	0.038041	0.009712	0.008838	0.014233	0.020263	0.068454	0.024051	0.056852	0.015695	0.034387	0.00161	0.013001	0.022401	0.026283	0.005633	0.004015	0.01913	0.019985	0.009605	0.053028	0.015721	0.034055	0.005297	0.01509	0.012432	0.006241
	2	0.059736	0.009751	0.002735	0.024832	0.029437	0.033823	0.047793	0.065742	0.035291	0.02446	0.024486	0.034594	0.026126	0.036435	0.039621	0.003399	0.056467	0.025925	0.02057	0.065004	0.02111	0.021799	0.041213	0.029453	0.044066	0.016224	0.025535	0.14652	0.089794	0.078547	0.022179	0.062185	0.006889	0.01477	0.083105	0.05795	0.041056	0.010463	0.034217	0.040354	0.016424	0.072138	0.015909	0.054377	0.023288	0.029108	0.032171	0.009073
	3	0.087216	0.035298	0.005229	0.03413	0.080662	0.045792	0.075592	0.0868	0.040577	0.032408	0.041901	0.048942	0.026912	0.057904	0.064022	0.003488	0.066271	0.031177	0.036222	0.075197	0.039627	0.035388	0.059479	0.032496	0.058665	0.016377	0.031027	0.1523	0.19404	0.083591	0.024628	0.074259	0.026758	0.019882	0.089008	0.066606	0.064621	0.011369	0.047196	0.061369	0.07781	0.090756	0.021381	0.056665	0.027719	0.030816	0.039045	0.01024
	4	0.091525	0.035309	0.007667	0.057577	0.083731	0.073681	0.086522	0.11591	0.044515	0.035473	0.081096	0.051001	0.033092	0.099887	0.075	0.006621	0.086346	0.04477	0.04102	0.089613	0.042006	0.050885	0.065981	0.050789	0.077708	0.017913	0.033506	0.16342	0.25908	0.096666	0.036218	0.10351	0.031505	0.024664	0.092812	0.095068	0.069031	0.019921	0.056542	0.08523	0.1127	0.12564	0.031329	0.06356	0.037109	0.03455	0.076365	0.011372
	5	0.099874	0.053307	0.013142	0.082267	0.099072	0.084809	0.13012	0.16729	0.046318	0.039124	0.097012	0.053532	0.039247	0.11206	0.08687	0.008097	0.089553	0.061606	0.052844	0.092364	0.081868	0.063084	0.067905	0.051554	0.090344	0.025848	0.035815	0.1669		0.11335	0.043634	0.11687	0.062225	0.02806	0.10328	0.1263	0.10717	0.022268	0.071809	0.085239	0.14414	0.13886	0.044684	0.086864	0.041839	0.034963	0.09817	0.017813
	6	0.1104	0.059002	0.027051	0.084065	0.1027	0.089473	0.14794	0.30434	0.055859	0.043197	0.11258	0.076034	0.063192	0.1251	0.11963	0.018394	0.10312	0.061883	0.054999	0.11268	0.098803	0.077229	0.076789	0.053732	0.11588	0.029352	0.046824	0.18912		0.15836	0.053763	0.15048	0.088724	0.057531	0.12021	0.15222	0.18867	0.023601	0.10422	0.13315	0.3209	0.18203	0.061542		0.11561	0.042665	0.11606	0.027993
	7	0.11484	0.078399	0.035972	0.084583	0.11915	0.097411	0.1534		0.065254	0.04414	0.17952	0.091542	0.069701	0.12957	0.14194	0.022451	0.13128	0.068182	0.078653		0.15493	0.10886	0.097099	0.053746	0.11958	0.034853	0.049561				0.11804	0.17439	0.12031	0.07468	0.15002	0.15596	0.19831	0.024933	0.13967	0.57068		0.18923	0.16807		0.11683	0.048555	0.14401	0.036531
	8		0.16418	0.040363	0.096878	0.14058	0.1025			0.074208	0.052129		0.11222	0.071927	0.14631	0.22511	0.031539	0.13203	0.084429	0.089938			0.12524	0.097971	0.079866	0.1294	0.037962	0.055347				0.12685	0.32046	0.16063	0.16461	0.22601	0.16905	0.19867	0.060899	0.16862			0.19265	0.2076		0.17177	0.051792	0.27823	0.036848
	9			0.053808	0.14346	0.14821	0.12767			0.076263	0.071682			0.10303	0.15132	0.25757	0.032195	0.14997	0.085584	0.092743				0.10937	0.091449	0.17042	0.042677	0.064596				0.16312		0.19827	0.56792	0.23123	0.30669	0.33369	0.075311	0.21263							0.075397		0.16878
	10			0.072408	0.17562					0.078168	0.076543			0.10923		0.26761	0.037032		0.090897	0.096187				0.12475	0.12031		0.066839	0.078694				0.18169		0.22262				0.43419	0.08214	0.25506							0.081358		0.17251
	11			0.082946	0.22345					0.085689	0.078279			0.11594		0.33654	0.04709		0.099941	0.09854				0.14813	0.17965		0.076155	0.081212				0.2237							0.14233	0.28294							0.082366
	12			0.08545						0.087018	0.08014			0.15125			0.054281		0.12684	0.10824				0.23462			0.087688	0.1404											0.16171	0.35931							0.099464
	13			0.092824						0.099513	0.10049						0.057257		0.13122	0.10922							0.090012												0.1898								0.1357
	14			0.11129						0.10348	0.13667						0.06931		0.16125	0.12091							0.10534												0.21612								0.23367
	15			0.11693						0.13925	0.19415						0.072757		0.22278	0.12616							0.10615
	16									0.16792							0.16845		0.49129	0.13087							0.10683
	17																0.19691			0.13241							0.11343
	18																			0.18083							0.12788
	19																			0.26129							0.20853
	20																			0.57071							0.21252
	21																										0.28768
	22
	Total PB #	7	8	15	11	9	9	7	6	16	15	7	8	12	9	11	17	9	16	20	6	7	8	12	11	9	21	12	6	4	6	11	8	10	9	9	9	10	14	12	7	6	8	8	5	8	14	8	10
	Nuo-PB #	3	3	3	3	3	2	2	1	4	5	1	2	3	3	3	3	4	3	5	2	3	4	2	4	2	2	2	2	2	3	3	4	3	4	1	3	2	2	3	2	3	6	2	2	4	3	3	4
	nonNuo-PB #	4	5	12	8	6	7	5	5	12	10	6	6	9	6	8	14	5	13	15	4	4	4	10	7	7	19	10	4	2	3	8	4	7	5	8	6	8	12	9	5	3	2	6	3	4	11	5	6
	PBC	16°C
	Nucleus index	A1	A2	A3	A4	A5	A6	A7	A8	A9	A10	B1	B2	B3	B4	B5	B6	B7	B8	B9	B10	C1	C2	C3	C4	C5	C6	C7	C8	C9	C10	D1	D2	D3	D4	D5	D6	D7	D8	D9	D10	E1	E2	E3	E4	E5	E6	E7	E8
	1	0.007298	0.019431	0.021309	0.016231	0.00999	0.003593	0.055138	0.004604	0.077083	0.035787	0.16205	0.067501	0.019657	0.025576	0.004983	0.027395	0.035644	0.020658	0.050541	0.01576	0.073324	0.033175	0.037661	0.098393	0.21473	0.095515	0.085242	0.041961	0.049149	0.039734	0.1098	0.061999	0.20557	0.087811	0.023488	0.14187	0.41874	0.087489	0.18506	0.041233	0.1763	0.061999	0.25468	0.25123	0.1402	0.020932	0.069143	0.007301
	2	0.014427	0.059971	0.034467	0.016704	0.016755	0.00692	0.070655	0.021309	0.079367	0.059563	0.21787	0.23488	0.028164	0.094074	0.066488	0.053654	0.063544	0.092708	0.087318	0.056935	0.073882	0.067919	0.11715	0.14143	0.23566	0.12936	0.14197	0.054243	0.087524	0.061296	0.18109	0.37184	0.25042	0.094489	0.077598	0.17735	0.44733	0.1257	0.18833	0.23244	0.26152	0.32898	0.28789	0.33754	0.21294	0.032576	0.21821	0.035514
	3	0.015529	0.089858	0.039456	0.017803	0.025513	0.033153	0.11968	0.030147	0.098734	0.078341	0.24713	0.29839	0.23138	0.097088	0.093008	0.07416	0.075645	0.19233	0.11494	0.093253	0.11869	0.08089	0.26559	0.1529	0.3831	0.1513	0.17447	0.0675	0.14436	0.13411	0.21196	0.37568	0.28487	0.18884	0.2626	0.28575	0.45331	0.18033	0.38066	0.36531	0.27386	0.37211	0.28944	0.38213	0.26659	0.035059	0.25026	0.11852
	4	0.061627	0.10125	0.044156	0.084755	0.031812	0.070582	0.13746	0.042539	0.12125	0.13012	0.27738			0.19657	0.11019	0.18919	0.099186	0.20321	0.20624	0.12361	0.19753	0.13883	0.3442	0.16175		0.17739	0.25252	0.12709	0.1647	0.14987	0.21252			0.31056	0.29691	0.41209	0.47805	0.18181			0.29569				0.2717	0.055997	0.30422	0.19243
	5	0.074884		0.048995	0.13348	0.034507	0.085345	0.14626	0.080096	0.15653	0.25853					0.16996	0.21342	0.27199	0.25676	0.23526	0.16024	0.201	0.15485		0.16275		0.20052	0.33241	0.15185	0.17945	0.19727	0.38738															0.057176	0.32036	0.23906
	6	0.082773		0.070217		0.070166	0.090642		0.11301	0.15901							0.25094	0.32408	0.30742	0.2814	0.18443	0.24275	0.29095		0.21071		0.24009		0.18427	0.21923	0.2466																0.1021
	7	0.08439		0.079299		0.076504	0.23397			0.2898							0.33333				0.19316	0.26061	0.33552		0.24968		0.27182		0.22493	0.22739	0.27543																0.11111
	8	0.11297		0.084411		0.097482	0.24018										0.33657				0.1969	0.28515	0.44318		0.2703		0.2785			0.23308	0.27565																0.11837
	9	0.12013				0.13006											0.42752				0.30126	0.29055			0.29636		0.30885			0.27096																	0.13761
	10	0.13427																												0.27603																	0.15308
	11																													0.2763																	0.15429
	12																													0.29835																	0.24668
	13																																														0.34149
	14
	15
	Total PB #	10	4	8	5	9	8	5	6	7	5	4	3	3	4	5	9	6	6	6	9	9	8	4	9	3	9	5	7	12	8	5	3	3	4	4	4	4	4	3	3	4	3	3	3	4	13	5	5
	Nuo-PB #	3	1	2	3	4	4	1	1	1	3	1	1	1	2	2	2	2	3	2	5	4	3	2	3	2	3	1	2	3	3	2	1	1	2	2	1	2	3	1	2	2	1	2	3	2	4	2	2
	nonNuo-PB #	7	3	6	2	5	4	4	5	6	2	3	2	2	2	3	7	4	3	4	4	5	5	2	6	1	6	4	5	9	5	3	2	2	2	2	3	2	1	2	1	2	2	1	0	2	9	3	3
	PBC	21°C
	Nucleus index	A1	A2	A3	A4	A5	A6	A7	A8	A9	A10	B1	B2	B3	B4	B5	B6	B7	B8	B9	B10	C1	C2	C3	C4	C5	C6	C7	C8	C9	C10	D1	D2	D3	D4	D5	D6	D7	D8	D9	D10	E1	E2	E3	E4	E5	E6	E7	E8
	1	0.082911	0.11145	0.11422	0.1066	0.077864	0.14913	0.12028	0.093234	0.12539	0.2877	0.22849	0.13466	0.27314	0.10488	0.17098	0.14817	0.19413	0.23981	0.2056	0.33598	0.18757	0.36878	0.26961	0.23796	0.17192	0.41446	0.22445	0.27142	0.46075	0.093203	0.1767	0.33786	0.1904	0.13572	0.16172	0.054336	0.18782	0.17028	0.10369	0.2209	0.21875	0.15334	0.10141	0.10002	0.17157	0.12653	0.27014	0.19411
	2	0.17727	0.16612	0.17264	0.10879	0.090018	0.20771	0.13802	0.13631	0.2163	0.32643	0.25364	0.28986	0.28833	0.12131	0.20808	0.15564	0.20189	0.27264	0.22834	0.66349	0.39371	0.44706	0.28792	0.25032	0.36865	0.4431	0.239	0.30734	0.5012	0.16047	0.20607	0.36625	0.23908	0.13848	0.21529	0.084814	0.24983	0.22982	0.12113	0.24349	0.24907	0.18429	0.16309	0.12719	0.21641	0.18334	0.32989	0.24572
	3	0.1779	0.16967	0.27128	0.13794	0.093709		0.14941	0.13762	0.25213	0.42699	0.27048	0.24405	0.29176	0.14082	0.26881	0.15772	0.30619	0.28432	0.25903		0.41199	0.46347	0.31885	0.37666	0.42737	0.47811	0.292	0.40733		0.17149			0.2845	0.17054		0.20176	0.31095	0.24247	0.12232	0.27062	0.30542	0.19329	0.16468	0.1456	0.21984	0.19966	0.35534	0.2645
	4	0.22429	0.43711		0.13883	0.14442			0.16565			0.27557		0.44607	0.25822		0.16286	0.31096	0.34363					0.54948	0.39283			0.32143	0.4243		0.34868			0.30038	0.22164		0.21545	0.31571		0.1334		0.32445	0.22464	0.1722	0.16964	0.2408	0.22447		0.26721
	5	0.29956							0.17189			0.29213					0.17408	0.35152																			0.22548	0.3159		0.14728		0.44081		0.2153	0.19238		0.23498
	6								0.17196								0.25121	0.45207																			0.23033							0.21716	0.22085		0.25796
	7								0.20769																												0.246							0.22019	0.2384		0.30635
	8																																				0.2886							0.22493	0.28084
	9																																												0.28594
	Total PB #	5	4	3	4	4	2	3	7	3	3	5	3	4	4	3	6	6	4	3	2	3	3	4	4	3	3	4	4	2	4	2	2	4	4	2	8	5	3	5	3	5	4	8	9	4	7	3	4
	Nuo-PB #	2	2	1	2	1	1	2	2	1	2	1	2	2	2	2	1	2	2	2	1	1	2	2	2	1	1	2	2	1	2	1	1	1	1	2	2	2	2	2	2	1	2	2	1	2	2	1	2
	nonNuo-PB #	3	2	2	2	3	1	1	5	2	1	4	1	2	2	1	5	4	2	1	1	2	1	2	2	2	2	2	2	1	2	1	1	3	3	0	6	3	1	3	1	4	2	6	8	2	5	2	2
	PBC	27°C
	Nucleus index	A1	A2	A3	A4	A5	A6	A7	A8	A9	A10	B1	B2	B3	B4	B5	B6	B7	B8	B9	B10	C1	C2	C3	C4	C5	C6	C7	C8	C9	C10	D1	D2	D3	D4	D5	D6	D7	D8	D9	D10	E1	E2	E3	E4	E5	E6	E7	E8
	1	0.28897	0.33422	0.27262	0.30923	0.25882	0.69301	0.24776	0.20752	0.38407	0.18801	0.21792	0.71921	0.1976	0.51194	0.51166	0.36476	0.10311	0.19126	0.21187	0.30009	0.26032	0.10107	0.2119	0.21628	0.29825	0.26973	0.11867	0.12083	0.040018	0.21694	0.21782	0.21146	0.17469	0.1233	0.22684	0.17679	0.29952	0.15521	0.23111	0.26403	0.31877	0.10907	0.1487	0.080379	0.28454	0.30883	0.15499	0.25941
	2	0.45883	0.40641	0.37588	0.31692	0.65262		0.46331	0.27242	0.45364	0.21054	0.30801		0.3476	0.52054	0.5979	0.43541	0.21702	0.22845	0.27991	0.30054	0.32987	0.13488	0.21569	0.5054	0.33502	0.29972	0.46217	0.19223	0.14008	0.25297	0.25861	0.29217	0.39833	0.23036	0.30816	0.36141	0.38103	0.21794	0.52455	0.34156	0.31936	0.16376	0.16705	0.15981	0.31778	0.31955	0.29832	0.3696
	3		0.43266	0.65468		0.87186			0.42858			0.31497		0.39933				0.2348	0.26996	0.37246	0.40536		0.15105	0.26978		0.37044	0.30118	0.58931	0.20863	0.1668	0.27864	0.52693	0.36111	0.45571	0.24173	0.38301	0.44147	0.43279	0.24023	0.7832	0.35781	0.34327	0.29721	0.24121	0.23903	0.71921	0.38621	0.34826
	4											0.4097						0.3676		0.44662			0.17006				0.31557		0.3364	0.18089	0.27978		0.4677	0.46131	0.34358		0.49848	0.44647	0.25426		0.38535	0.36047	0.35239	0.28834	0.26022			0.35336
	5																										0.32776		0.40172	0.20805	0.29826			0.47713	0.38177		0.81171		0.32963		0.50935	0.39365	0.37663	0.32664	0.34419			0.40876
	6																													0.32678	0.31987			0.4829	0.41362								0.44044	0.3465
	7																																											0.35874
	8
	9
	Total PB #	2	3	3	2	3	1	2	3	2	2	4	1	3	2	2	2	4	3	4	3	2	4	3	2	3	5	3	5	6	6	3	4	6	6	3	5	4	5	3	5	5	6	7	5	3	3	5	2
	Nuo-PB #	1	1	2	1	2	1	0	1	1	2	2	1	2	2	1	1	1	1	1	2	1	2	2	1	1	2	1	2	3	2	2	1	2	2	1	2	2	2	1	2	1	1	2	3	1	1	2	1
	nonNuo-PB #	1	2	1	1	1	0	2	2	1	0	2	0	1	0	1	1	3	2	3	1	1	2	1	1	2	3	2	3	3	4	1	3	4	4	2	3	2	3	2	3	4	5	5	2	2	2	3	1
Fig. 2b	PBG
Number of PBs per nucleus		Total PB #				Nuo-PB #				nonNuo-PB #
	Seedling	12°C	16°C	21°C	27°C	12°C	16°C	21°C	27°C	12°C	16°C	21°C	27°C
	1 (A1-A10)	3.6	3.5	2.9	2.5	1.5	1.4	1.5	1.3	2.1	2.1	1.4	1.2
	2 (B1-B10)	4.7	4	2.9	2.5	1.7	1.4	1.4	1.4	3	2.6	1.5	1.1
	3 (C1-C10)	4.6	3.5	2.9	2	1.5	1.4	1.4	1.3	3.1	2.1	1.5	0.7
	4 (D1-D10)	5	3.6	3.2	2.6	1.8	1.7	1.3	1	3.2	1.9	1.9	1.6
	5 (E1-E10)	5.4	5	3.2	2.4	1.9	1.9	1.5	0.9	3.5	3.1	1.7	1.5
	6 (F1-F10)	4	4.5	2.8	2.3	1.6	1.7	1.2	1.2	2.4	2.8	1.6	1.1
	7 (G1-G10)	5.1	4.9	4.4	2.5	2.1	2.2	1.7	1.3	3	2.7	2.7	1.2
	8 (H1-H10)	5.1	3.1	3.5	2.7	1.9	1.4	1.5	1.5	3.2	1.7	2	1.2
	9 (I1-I10)	4.7	4.7	3.3	2	1.5	1.9	1.4	1.2	3.2	2.8	1.9	0.8
	Avg	4.68889	4.08889	3.23333	2.38889	1.72222	1.66667	1.43333	1.23333	2.96667	2.42222	1.8	1.15556
	PBC
		Total PB #				Nuo-PB #				nonNuo-PB #
	Seedling	12°C	16°C	21°C	27°C	12°C	16°C	21°C	27°C	12°C	16°C	21°C	27°C
	1 (A1-A10)	10.3	6.7	3.8	2.3	2.9	2.3	1.6	1.2	7.4	4.4	2.2	1.1
	2 (B1-B10)	11.5	5.5	4	2.8	2.9	2.1	1.7	1.4	8.6	3.4	2.3	1.4
	3 (C1-C10)	9.6	7.4	3.4	3.9	2.6	2.6	1.6	1.7	7	4.8	1.8	2.2
	4 (D1-D10)	9.9	3.7	3.8	4.4	2.7	1.7	1.6	1.7	7.2	2	2.2	2.7
	5 (E1-E10)	8.8	5	5.1	4.3	3.4	2.3	1.6	1.4	5.4	2.7	3.5	2.9
	6 (F1-F10)	9.3	6.1	4.2	3.1	2.6	2	2	1.5	6.7	4.1	2.2	1.6
	7 (G1-G10)	10.5	4.4	4.77778	3.9	2.5	1.7	2	1.9	8	2.7	2.77778	2
	8 (H1-H10)	10.2	5.7	4.3	4.3	2.4	2.2	1.6	1.6	7.8	3.5	2.7	2.7
	9 (I1-I10)	8.9	6.3	4.9	3.7	3	2.3	1.8	1.5	5.9	4	3.1	2.2
	10 (J1-J10)	10.5	5.6	4.5	4.1	2.9	1.9	1.8	1.5	7.6	3.7	2.7	2.6
	Avg	9.95	5.64	4.27778	3.68	2.79	2.11	1.73	1.54	7.16	3.53	2.54778	2.14
Fig. 2c		PBG				PBC
Percentage of Nuclei	Nuclei Groups	12°C	16°C	21°C	27°C	12°C	16°C	21°C	27°C
with ≥2 Nuo-PB	Group A	63.3333	63.3333	40	23.3333	93.9394	87.8788	69.697	45.4545
	Group B	50	56.6667	44.8276	26.6667	91.1765	64.7059	60.6061	54.5455
	Group C	60	56.6667	32.2581	26.6667	90.9091	75.7576	69.697	50
	Avg	57.7778	58.8889	39.0286	25.5556	92.0083	76.1141	66.6667	50
	s.e.	6.93889	3.849	6.34082	1.9245	1.6777	11.5906	5.24864	4.54545
Fig. 2d		PBG				PBC
Percentage of Nuclei	Nuclei Groups	12°C	16°C	21°C	27°C	12°C	16°C	21°C	27°C
with ≥2 nonNuo-PB	Group A	80	76.6667	50	23.3333	100	87.8788	69.697	69.697
	Group B	90	70	51.7241	36.6667	100	91.1765	78.7879	54.5455
	Group C	90	80	67.7419	40	100	87.8788	93.9394	64.7059
	Avg	86.6667	75.5556	56.4887	33.3333	100	88.978	80.8081	62.9828
	s.e.	5.7735	5.09175	9.78365	8.81917	0	1.90392	12.2468	7.72133
Fig. 2e		PBG				PBC
PB volume (µm3)	Seedling	12°C	16°C	21°C	27°C	12°C	16°C	21°C	27°C
	1 (A1-A10)	0.165035	0.170338	0.348714	0.312266	0.0811889	0.0802521	0.183827	0.407641
	2 (B1-B10)	0.136303	0.171622	0.272837	0.294097	0.0910533	0.155724	0.267757	0.394138
	3 (C1-C10)	0.133632	0.191037	0.411844	0.372978	0.0910733	0.194932	0.349256	0.275854
	4 (D1-D10)	0.135249	0.192441	0.359176	0.392665	0.120019	0.238472	0.220628	0.364292
	5 (E1-E10)	0.120703	0.14014	0.312317	0.421449	0.083638	0.217775	0.235824	0.295103
	6 (F1-F10)	0.209861	0.153619	0.367466	0.396923	0.0954787	0.0916202	0.133357	0.24636
	7 (G1-G10)	0.178385	0.118723	0.38137	0.334205	0.12477	0.126791	0.122077	0.422456
	8 (H1-H10)	0.11955	0.173943	0.382255	0.372085	0.138426	0.196566	0.209739	0.246845
	9 (I1-I10)	0.1672	0.183468	0.339352	0.432372	0.137521	0.107054	0.224409	0.266451
	10 (J1-J10)					0.0736137	0.0959241	0.11832	0.154617
	Avg	0.151769	0.166148	0.352815	0.369893	0.103678	0.150511	0.206519	0.307376
Fig. 2f	Uncropped Images of Immunoblots
[truncated: 52 more columns]

## Sheet: Fig3
Source data Figure 3	Photobody measurement in cotyledon
Fig. 3b-f	Raw data of PB volume (µm3) and number per nucleus (Nuo-PBs are highlighted with gray color and nuclei named with the same letter were from the same seedling)
Rc 10 µmol m-2 s-1	PBG	12°C
	Nucleus index	A1	A2	A3	A4	A5	A6	A7	A8	A9	A10	B1	B2	B3	B4	B5	B6	B7	B8	B9	B10	C1	C2	C3	C4	C5	C6	C7	C8	C9	C10	D1	D2	D3	D4	D5	D6	D7	D8	D9	D10	E1	E2	E3	E4	E5	E6	E7	E8
	1	0.13021	0.35209	0.34276	0.056723	0.17323	0.19829	0.14825	0.12892	0.12374	0.093595	0.19993	0.12648	0.18164	0.33237	0.20344	0.17058	0.43922	0.14171	0.12175	0.29308	0.12565	0.12722	0.31523	0.081896	0.11966	0.16481	0.17637	0.15365	0.14549	0.21122	0.2363	0.21203	0.34561	0.12925	0.15963	0.2424	0.16921	0.24393	0.26403	0.25996	0.2573	0.088436	0.1437	0.35346	0.4708	0.23752	0.05667	0.11049
	2	0.20339			0.060187	0.21857	0.25156	0.15457	0.18606	0.13845	0.11294	0.23558	0.16896	0.19365	0.35615	0.30689	0.20486		0.14321	0.13501	0.29904	0.1351	0.13578		0.12324	0.13259	0.18847	0.22444	0.24395	0.17809	0.3886	0.27736	0.36303	0.35229	0.13059	0.20808	0.27851	0.39351	0.29003	0.27154	0.28413	0.27022	0.14937	0.15272				0.21912	0.16963
	3				0.083914			0.17117			0.13336	0.24192	0.1756	0.23624		0.31333	0.24005		0.15571	0.17439		0.1414			0.18007	0.14835	0.21514					0.28838			0.15312	0.29147				0.27344								0.23575
	4							0.18372											0.17021	0.23279						0.19708
	Total PB #	2	1	1	3	2	2	4	2	2	3	3	3	3	2	3	3	1	4	4	2	3	2	1	3	4	3	2	2	2	2	3	2	2	3	3	2	2	2	3	2	2	2	2	1	1	1	3	2
	Nuo-PB #	1	0	0	1	1	1	2	1	1	1	1	1	1	1	1	2	1	3	2	1	2	2	1	2	2	1	1	2	1	1	2	1	1	1	1	1	1	1	1	2	2	2	1	0	1	1	2	1
	nonNuo-PB #	1	1	1	2	1	1	2	1	1	2	2	2	2	1	2	1	0	1	2	1	1	0	0	1	2	2	1	0	1	1	1	1	1	2	2	1	1	1	2	0	0	0	1	1	0	0	1	1
	PBG	16°C
	Nucleus index	A1	A2	A3	A4	A5	A6	A7	A8	A9	A10	B1	B2	B3	B4	B5	B6	B7	B8	B9	B10	C1	C2	C3	C4	C5	C6	C7	C8	C9	C10	D1	D2	D3	D4	D5	D6	D7	D8	D9	D10	E1	E2	E3	E4	E5	E6	E7	E8
	1	0.37369	0.12018	0.22805	0.28686	0.077367	0.37857	0.18836	0.39656	0.28122	0.14104	0.32615	0.11952	0.35845	0.16143	0.25657	0.23739	0.27055	0.4568	0.1333	0.22475	0.22884	0.20292	0.36441	0.27391	0.19942	0.17036	0.16021	0.17767	0.30529	0.29356	0.32758	0.35221	0.28775	0.36891	0.25983	0.28383	0.41307	0.30403	0.27419	0.46642	0.76952	0.21876	0.24931	0.11686	0.15673	0.11739	0.17704	0.21538
	2	0.4913	0.12039	0.2565	0.28885	0.20289	0.5538	0.35423			0.21591		0.23976	0.38806	0.23154	0.34974	0.25409	0.27132		0.26838	0.26282	0.28848	0.31387	0.41577	0.30533	0.40659	0.1718		0.23168	0.38583		0.55556	0.39376	0.29556	0.49055		0.46509	0.43764	0.30423	0.28952	0.51321		0.24505	0.52743	0.18544	0.16811	0.19615	0.2092	0.56105
	3			0.29348	0.35092	0.43848					0.25023										0.32709		0.44204						0.29268										0.39432				0.39644			0.29293	0.3094	0.25358
	4																																														0.83868
	Total PB #	2	2	3	3	3	2	2	1	1	3	1	2	2	2	2	2	2	1	2	3	2	3	2	2	2	2	1	3	2	1	2	2	2	2	1	2	2	3	2	2	1	3	2	2	3	4	3	2
	Nuo-PB #	1	2	1	1	1	1	1	1	1	1	1	2	1	2	2	1	0	1	1	1	2	2	1	1	1	2	1	2	1	1	1	1	1	2	1	1	1	2	2	1	1	2	1	1	2	1	1	1
	nonNuo-PB #	1	0	2	2	2	1	1	0	0	2	0	0	1	0	0	1	2	0	1	2	0	1	1	1	1	0	0	1	1	0	1	1	1	0	0	1	1	1	0	1	0	1	1	1	1	3	2	1
	PBG	21°C
	Nucleus index	A1	A2	A3	A4	A5	A6	A7	A8	A9	A10	B1	B2	B3	B4	B5	B6	B7	B8	B9	B10	C1	C2	C3	C4	C5	C6	C7	C8	C9	C10	D1	D2	D3	D4	D5	D6	D7	D8	D9	D10	E1	E2	E3	E4	E5	E6	E7	E8
	1	0.50995	0.20057	0.11597	0.599	0.079507	0.74607	0.55784	0.25976	0.36964	0.64881	0.351	0.32333	0.74647	0.33837	0.20341	0.27458	0.42267	0.093705	0.60344	0.43894	1.0187	0.79598	1.5531	0.43774	0.75761	0.32537	0.34287	0.33815	0.44557	0.57248	0.2341	0.24243	0.78958	0.64243	0.19316	0.19201	0.25095	0.35158	0.25403	0.32341	0.34545	0.090314	0.44882	0.51401	0.53725	0.26673	0.068129	0.26999
	2		0.26434	0.30342	0.66636	0.19969			0.40918	0.45341	0.81026	0.43678	0.33527		0.35566	0.33436	0.30331	0.69052	0.28163						0.9222		0.33033	0.58306	0.37959	0.47641	0.57619	0.89118	0.34825			0.21634	0.28581	0.4454		0.26423	0.51599	0.36188	0.2809		0.52482		0.27249	0.18318	0.34912
	3		0.51942						0.46362			0.4792			0.36187	0.53851	0.34884										0.40472		0.5162											0.33413		0.36769
	4
	Total PB #	1	3	2	2	2	1	1	3	2	2	3	2	1	3	3	3	2	2	1	1	1	1	1	2	1	3	2	3	2	2	2	2	1	1	2	2	2	1	3	2	3	2	1	2	1	2	2	2
	Nuo-PB #	1	1	1	2	2	0	1	3	1	2	2	1	1	2	1	2	1	2	1	0	0	1	1	1	1	2	1	2	1	1	1	1	0	1	1	1	1	0	2	2	1	1	1	1	1	1	1	1
	nonNuo-PB #	0	2	1	0	0	1	0	0	1	0	1	1	0	1	2	1	1	0	0	1	1	0	0	1	0	1	1	1	1	1	1	1	1	0	1	1	1	1	1	0	2	1	0	1	0	1	1	1
	PBG	27°C
	Nucleus index	A1	A2	A3	A4	A5	A6	A7	A8	A9	A10	B1	B2	B3	B4	B5	B6	B7	B8	B9	B10	C1	C2	C3	C4	C5	C6	C7	C8	C9	C10	D1	D2	D3	D4	D5	D6	D7	D8	D9	D10	E1	E2	E3	E4	E5	E6	E7	E8
	1	0.31836	0.47691	0.54252	0.38513	0.24375	0.31378	0.31794	0.39411	0.53591	0.29095	0.49474	0.38615	0.33668	0.70848	0.40546	0.59439	0.442	0.30152	0.53503	0.37406	0.38193	0.30909	0.3605	0.079148	0.22724	0.12159	0.24176	0.55567	0.19054	0.21848	0.78118	0.59054	0.40657	0.3893	0.99743	0.2642	0.60304	0.86472	0.85346	0.19892	0.93481	0.71514	0.34825	0.81011	0.92842	0.59433	0.38002	0.38884
	2	0.38022			0.45429	0.32434					0.31886	0.58266	0.54788			0.51485		0.83865	0.35015		0.45971		0.40401		0.16707	0.25995	0.14796	0.3221			0.25329				0.64158		0.47	0.76111			1.0139			0.40492
	3																																				0.53
	Total PB #	2	1	1	2	2	1	1	1	1	2	2	2	1	1	2	1	2	2	1	2	1	2	1	2	2	2	2	1	1	2	1	1	1	2	1	3	2	1	1	2	1	1	2	1	1	1	1	1
	Nuo-PB #	1	1	0	1	1	1	1	1	1	2	1	1	1	0	2	1	1	1	1	2	1	2	1	1	1	2	1	1	1	1	1	1	1	1	1	2	1	1	1	2	1	1	1	1	1	1	1	1
	nonNuo-PB #	1	0	1	1	1	0	0	0	0	0	1	1	0	1	0	0	1	1	0	0	0	0	0	1	1	0	1	0	0	1	0	0	0	1	0	1	1	0	0	0	0	0	1	0	0	0	0	0
Rc 50 µmol m-2 s-1	PBG	27°C
	Nucleus index	A1	A2	A3	A4	A5	A6	A7	A8	A9	A10	B1	B2	B3	B4	B5	B6	B7	B8	B9	B10	C1	C2	C3	C4	C5	C6	C7	C8	C9	C10	D1	D2	D3	D4	D5	D6	D7	D8	D9	D10	E1	E2	E3	E4	E5	E6	E7	E8
	1	0.36387	0.30132	1.1729	1.7493	1.4023	0.15298	1.5338	1.8423	0.51312	2.2837	1.0987	1.9637	3.5646	0.92162	1.0836	1.9158	1.0447	1.1927	0.60064	0.68225	0.61337	0.50127	0.78271	1.4087	0.47918	0.29587	0.47827	1.0381	0.91795	0.55928	1.1642	0.77267	0.84977	0.84881	1.3365	2.8911	0.94689	0.086705	0.85888	1.8756	0.70964	1.1816	0.16539	2.0133	0.77395	0.80428	1.123	1.0819
	2	0.32764	0.70868				0.18356				1.3342	1.5119	1.4529	0.33523		1.1976		0.1087	0.75561	0.99526	1.5118	0.26251	0.51333			0.40237	0.30082		0.26045	0.34276	0.6144		0.45135	1.1484		0.9287		0.64402	0.81	1.7018	0.59234			0.30435		0.75113	0.62989	0.62805
	3																										0.29134						0.53836						0.023665					0.28959
	4																																											0.20775
	Total PB #	2	2	1	1	1	2	1	1	1	2	2	2	2	1	2	1	2	2	2	2	2	2	1	1	2	3	1	2	2	2	1	3	2	1	2	1	2	3	2	2	1	1	4	1	2	2	2	1
	Nuo-PB #	1	1	1	1	1	1	1	1	1	1	2	1	1	1	1	1	1	1	1	1	1	1	1	1	1	1	0	1	1	1	1	1	1	1	1	1	1	1	1	2	0	1	1	1	1	1	1	1
	nonNuo-PB #	1	1	0	0	0	1	0	0	0	1	0	1	1	0	1	0	1	1	1	1	1	1	0	0	1	2	1	1	1	1	0	2	1	0	1	0	1	2	1	0	1	0	3	0	1	1	1	0
Rc 10 µmol m-2 s-1	PBC	12°C
	Nucleus index	A1	A2	A3	A4	A5	A6	A7	A8	A9	A10	B1	B2	B3	B4	B5	B6	B7	B8	B9	B10	C1	C2	C3	C4	C5	C6	C7	C8	C9	C10	D1	D2	D3	D4	D5	D6	D7	D8	D9	D10	E1	E2	E3	E4	E5	E6	E7	E8
	1	0.039789	0.012494	0.016128	0.015635	0.028884	0.047407	0.024085	0.023735	0.008178	0.021429	0.053078	0.070962	0.029472	0.085834	0.024416	0.09724	0.020817	0.006625	0.037069	0.015834	0.098686	0.11973	0.010124	0.024819	0.025322	0.11755	0.048198	0.081493	0.015176	0.032182	0.077117	0.032693	0.022259	0.036766	0.090625	0.037983	0.064947	0.017286	0.019842	0.13218	0.11308	0.073804	0.032759	0.07837	0.12028	0.083076	0.0183	0.004163
	2	0.041998	0.01459	0.054248	0.035478	0.041059	0.047407	0.029699	0.063223	0.043502	0.032472	0.056868	0.091416	0.15575	0.096899	0.074903	0.15025	0.12007	0.14262	0.13588	0.044971	0.11631	0.25508	0.11827	0.053383	0.10773	0.11764	0.16852	0.11354	0.26264	0.12314	0.086856	0.048462	0.11426	0.038301	0.09611	0.058758	0.1503	0.096839	0.028404	0.14398	0.11498	0.11193	0.062216	0.12032	0.1224	0.13901	0.041606	0.056727
	3	0.081999	0.074134	0.058624	0.053562	0.047708	0.059774	0.096531	0.063853	0.077531	0.083736	0.10175	0.10771	0.16271	0.11277	0.097221	0.17946	0.233	0.14752	0.14496	0.082085	0.13453	0.40004	0.1228	0.070895	0.13168	0.11899	0.18075	0.11913	0.29567	0.14687	0.13907	0.15057	0.16378	0.07686	0.097462	0.11146	0.17531	0.12906	0.0395	0.16575	0.11552	0.14822	0.07203	0.14126	0.1377	0.19684	0.061653	0.060793
	4	0.13208	0.080224	0.059216	0.076282	0.06069	0.082446	0.12069	0.10693	0.098117	0.093098	0.14368	0.14113	0.23228	0.15898	0.13771	0.185	0.26581	0.16761	0.1493	0.11088	0.18451		0.1433	0.11765	0.1335	0.1224	0.19167	0.13611	0.34291	0.44039	0.15027	0.19978	0.16546	0.12128	0.14167	0.13875	0.20927	0.17291	0.048496	0.17738	0.14688		0.088784	0.14592	0.14921		0.090751	0.081959
	5		0.14648	0.153976	0.081157	0.063545	0.10512		0.11168	0.14838		0.15867	0.14339	0.24886	0.18016	0.20741	0.19715	0.28776	0.23825	0.16699	0.13008			0.16914	0.11871	0.15686	0.14537	0.22417	0.13672			0.17856	0.21262		0.19687	0.18033	0.30112		0.20426	0.069299				0.091357	0.17774			0.10096	0.097636
	6											0.16495	0.17323	0.30534	0.18853	0.21071				0.1889	0.16565			0.17355	0.12864	0.18563	0.14836		0.23809				0.23223		0.25545				0.24961	0.091417								0.11316	0.1057
	7																			0.22286	0.17062			0.17605	0.15668	0.25627	0.19831													0.20238								0.13685	0.11397
	8																								0.20438															0.21375								0.14692
	Total PB #	4	5	5	5	5	5	4	5	5	4	6	6	6	6	6	5	5	5	7	7	4	3	7	8	7	7	5	6	4	4	5	6	4	6	5	5	4	6	8	4	4	3	5	5	4	3	8	7
	Nuo-PB #	1	2	3	2	2	2	2	2	2	2	3	3	3	3	3	2	3	2	3	3	2	2	3	4	4	2	2	3	2	2	2	2	3	4	2	4	2	3	3	2	2	2	2	2	2	2	4	2
	nonNuo-PB #	3	3	2	3	3	3	2	3	3	2	3	3	3	3	3	3	2	3	4	4	2	1	4	4	3	5	3	3	2	2	3	4	1	2	3	1	2	3	5	2	2	1	3	3	2	1	4	5
	PBC	16°C
	Nucleus index	A1	A2	A3	A4	A5	A6	A7	A8	A9	A10	B1	B2	B3	B4	B5	B6	B7	B8	B9	B10	C1	C2	C3	C4	C5	C6	C7	C8	C9	C10	D1	D2	D3	D4	D5	D6	D7	D8	D9	D10	E1	E2	E3	E4	E5	E6	E7	E8
	1	0.25982	0.155	0.3706	0.26589	0.059123	0.15071	0.063674	0.018269	0.21676	0.18989	0.20946	0.03889	0.49057	0.040977	0.046134	0.27771	0.14698	0.44379	0.074876	0.20876	0.039859	0.1457	0.19719	0.17834	0.15958	0.013817	0.034159	0.41153	0.21851	0.15118	0.12211	0.1459	0.29193	0.013117	0.20433	0.053533	0.36062	0.27796	0.016483	0.14361	0.042	0.35416	0.1789	0.18336	0.24925	0.17019	0.20827	0.3577
	2	0.28904	0.30423	0.4098	0.27571	0.07651	0.28976	0.24296	0.28829	0.22165	0.35911	0.23054	0.24339	0.5662	0.15412	0.12062	0.32112	0.22994	0.4821	0.11605	0.35803	0.12049	0.236	0.20346	0.25744	0.17273	0.1514	0.16977	0.43887	0.23365	0.2059	0.19537	0.16754	0.36583	0.25164	0.23569	0.085484	0.36737	0.28897	0.071332	0.22775	0.10505	0.36083	0.24041	0.29727	0.26145	0.30768	0.28767	0.38777
	3	0.31893	0.38755	0.53186		0.1581	0.36841	0.38429	0.3756	0.22933	0.39535	0.29847	0.29223		0.19128	0.13478	0.34169	0.23159	0.69205	0.12659	0.46303	0.16199		0.22069		0.17581	0.25189	0.17269	0.46294	0.29723	0.22975	0.20895	0.2893	0.36724	0.42365	0.26418	0.19539	0.45517	0.38265	0.16692	0.26816	0.21742	0.46867	0.26344	0.33946	0.34329	0.31335	0.54568	0.44438
	4	0.38145				0.25169	0.43278	0.46701	0.42884	0.24932	0.53362	0.30347	0.31849		0.2193	0.76387	0.39371	0.26907		0.18822	0.62536	0.28839					0.31529	0.18377	0.47756	0.36701	0.27196	0.43026		0.4515	0.44175	0.2646	0.21686	0.55945	0.4414	0.26105	0.32391	0.28533		0.29714	0.45736	0.39802	0.46477		0.56148
	5										0.73441	0.3395	0.41746					0.2883		0.24759		0.28841						0.19158		0.39981	0.30557	0.44245		0.58788		0.27137	0.23222		0.60896	0.36534				0.33183
	6																					0.28982						0.21444			0.44181									0.4141
	7																					0.29622						0.25881
	8																											0.30614
	9
	Total PB #	4	3	3	2	4	4	4	4	4	5	5	5	2	4	4	4	5	3	5	4	7	2	3	2	3	4	8	4	5	6	5	3	5	4	5	5	4	5	6	4	4	3	5	4	4	4	3	4
	Nuo-PB #	3	1	2	1	2	3	3	3	2	2	2	3	2	3	2	1	3	2	2	3	3	1	1	1	1	2	3	1	2	1	2	1	2	2	3	1	1	3	3	1	1	1	2	3	2	2	2	3
	nonNuo-PB #	1	2	1	1	2	1	1	1	2	3	3	2	0	1	2	3	2	1	3	1	4	1	2	1	2	2	5	3	3	5	3	2	3	2	2	4	3	2	3	3	3	2	3	1	2	2	1	1
	PBC	21°C
	Nucleus index	A1	A2	A3	A4	A5	A6	A7	A8	A9	A10	B1	B2	B3	B4	B5	B6	B7	B8	B9	B10	C1	C2	C3	C4	C5	C6	C7	C8	C9	C10	D1	D2	D3	D4	D5	D6	D7	D8	D9	D10	E1	E2	E3	E4	E5	E6	E7	E8
	1	0.21437	0.15938	0.047407	0.2368	0.05657	0.40892	0.3539	0.38279	0.18386	0.20031	0.28027	0.34164	0.57998	0.30601	0.35826	0.54621	0.49335	0.28294	0.2193	0.62746	0.26603	0.24496	0.41239	0.36514	0.41726	0.37829	0.18036	0.20363	0.39328	0.43191	0.11662	0.20516	0.30392	0.20915	0.17877	0.13272	0.10423	0.21678	0.10643	0.10952	0.19168	0.3988		0.28161	0.25512	0.35438	0.21313	0.21097
	2	0.29725	0.20152	0.22673	0.45378	0.22111	0.68297	0.41793	0.39353	0.21427	0.27603	0.56724	0.76605	0.58081	0.33592	0.38456	1.2841	0.91004	0.32049	0.47822	0.66952	0.32988	0.48157	0.58729	0.41629	1.0389	0.40533	0.19501	0.23396	0.39975	0.93773	0.1949	0.21727	0.37918	0.28645	0.44751	0.14277	0.1145	0.22157	0.10726	0.11086	0.23973	0.67729		0.28363	0.35936	0.59919	0.45769	0.23251
	3	0.29876	0.229	0.40605	0.48845	0.4864	0.73506	0.44394	0.52932	0.32274	0.29046	0.74776		0.70787	0.55921	0.52437		0.91553	0.34793	0.64006	0.96902	0.46441	0.59952	0.59742	0.68361		0.59471	0.51316	0.26206	0.44048	1.2172		0.28215				0.23032	0.15764	0.33141	0.11141	0.13027	0.38942				0.4153			0.55806
	4				0.51647	0.6351						0.85364		1.0296					0.56624					0.65919				0.53098	0.3327	0.54687							0.23608	0.15852		0.18671	0.14982
	5																												0.43248
	6
	Total PB #	3	3	3	4	4	3	3	3	3	3	4	2	4	3	3	2	3	4	3	3	3	3	4	3	2	3	4	5	4	3	2	3	2	2	2	4	4	3	4	4	3	2		2	3	2	2	3
	Nuo-PB #	2	3	2	2	2	1	2	2	1	1	1	1	2	1	2	1	2	2	2	2	2	1	1	1	1	2	2	4	2	1	2	2	1	1	2	1	2	1	2	2	2	1		1	1	1	1	1
	nonNuo-PB #	1	0	1	2	2	2	1	1	2	2	3	1	2	2	1	1	1	2	1	1	1	2	3	2	1	1	2	1	2	2	0	1	1	1	0	3	2	2	2	2	1	1		1	2	1	1	2
	PBC	27°C
	Nucleus index	A1	A2	A3	A4	A5	A6	A7	A8	A9	A10	B1	B2	B3	B4	B5	B6	B7	B8	B9	B10	C1	C2	C3	C4	C5	C6	C7	C8	C9	C10	D1	D2	D3	D4	D5	D6	D7	D8	D9	D10	E1	E2	E3	E4	E5	E6	E7	E8
	1	0.19152	0.36367	0.26815	0.13346	0.31444	0.23152	0.19397	0.58435	0.50545	0.13242	0.08209	0.40368	0.2523	0.58224	0.20718	0.28137	0.20512	0.331	0.24022	0.23471	0.35184	0.6819	0.43891	0.308	0.26317	0.27513	0.34317	0.37947	0.16778	0.096489	0.21588	0.20283	0.12894	0.90777	0.31577	0.25466	0.2523	0.69966	0.40374	0.24191	0.52967	0.24291	0.19123	0.25192	0.52399	0.36965	0.83803	0.13881
	2	0.21279		0.32018	0.44188	0.34388	0.31421	0.32299			0.2031	0.47642		0.31169	0.58801	0.33181	0.38614	0.50583	0.34975	0.47221	0.39247	0.40661	0.90627	0.66886	0.34796	0.40164	0.39247	0.44819		0.32212	0.147	0.30516	0.24222	0.17863		0.60464	0.27876	0.5734	0.72178	0.43456	0.243	0.80864	0.6184				0.41461	0.94883	0.16186
	3	0.26205				0.38332	0.35151	0.39621														0.46721				0.78481							0.31268	0.31316			0.58893			0.77637	0.42294		0.65558				0.49496		0.27343
	4					0.65463																0.58989																			0.43959
	5
	6
	Total PB #	3	1	2	2	4	3	3	1	1	2	2	1	2	2	2	2	2	2	2	2	4	2	2	2	3	2	2	1	2	2	2	3	3	1	2	3	2	2	3	4	2	3	1	1	1	3	2	3
	Nuo-PB #	1	1	1	1	2	1	2	1	1	1	1	0	2	1	1	1	1	1	1	1	1	1	2	2	1	1	1	1	1	1	1	1	1	1	1	1	1	2	2	2	2	2	1	1	1	2	1	2
	nonNuo-PB #	2	0	1	1	2	2	1	0	0	1	1	1	0	1	1	1	1	1	1	1	3	1	0	0	2	1	1	0	1	1	1	2	2	0	1	2	1	0	1	2	0	1	0	0	0	1	1	1
Rc 50 µmol m-2 s-1	PBC	27°C
	Nucleus index	A1	A2	A3	A4	A5	A6	A7	A8	A9	A10	B1	B2	B3	B4	B5	B6	B7	B8	B9	B10	C1	C2	C3	C4	C5	C6	C7	C8	C9	C10	D1	D2	D3	D4	D5	D6	D7	D8	D9	D10	E1	E2	E3	E4	E5	E6	E7	E8
	1	0.088736	0.36133	0.18751	0.36437	0.2248	0.16384	0.12848	0.16565	0.44489	0.14891	0.43125	0.20894	0.34588	0.26293	0.11164	0.45131	0.26154	0.39338	0.19589	0.13845	0.12486	0.14182	0.22799	0.14366	0.16562	0.11712	0.18747	0.11763	0.17039	0.1655	0.041671	0.41217	0.38183	0.35837	0.15535	0.58116	0.19113	0.012503	0.25929	0.29623	0.18908	0.12616	0.21685	0.35985	0.20055	0.50443	0.03561	0.24421
	2	0.2099	0.48635	0.1371	0.21876	0.056223	0.34632	0.21397	0.142	0.7406	0.32784	0.034178	0.51902	0.071776	0.41041	0.18067	0.12426	0.50407	0.47968	1.102	0.12657	0.24907	0.28329	0.34926	0.235	0.17231	0.20892	0.092586	0.27236	0.35436	0.41485	0.29455	0.33441	0.93274	0.39944	0.71653	0.84072	0.27386	0.13562	0.46986	0.34248	0.29397	0.2138	0.18982	0.77623	0.46781	0.3521	0.13853	0.36699
	3	0.29894	0.10421	0.34443	0.24872	0.30776	0.11207	0.43535	0.11246	0.39654	0.41783	0.46074	0.97097	0.46111	0.21692	0.1155	0.16272	0.57936	0.26025	0.57325	0.25507		0.18374	0.26509	0.20212	0.19254	0.20496	0.41365	0.36552	0.23542	0.42804	0.33235	0.27479	0.44266	0.18518	0.39593	0.2668	0.32455	0.3444	0.25088	0.41217	0.3029	0.17449	0.27189	0.16702	0.67527	0.1694	0.2071	0.14976
	4	0.32283	0.57411		0.24188	0.10544	0.24158				0.35952	0.4179		0.28822	0.18475	0.61897	0.047441		0.52383	0.22858	0.16504		0.17297		0.52372		0.11825	0.1572	0.21219	0.23918	0.2841	0.74596	0.52292	0.64174	0.089374	0.079837	0.51402	0.24275	0.12635	0.24478	0.29134	0.47066	0.19232	0.1155	0.041658	0.57579	0.33139	0.18717	0.39304
	5	0.24239	0.4418		0.15374		0.36219					0.021781				0.20958	0.01581			0.014068					0.33527		0.15896	0.35803	0.05908							0.076136		0.070875	0.12854		0.15948	0.29016					0.37017	0.25598	0.21497
	6						0.2063					0.16361																																			0.27564	0.44986
	7																																														0.32134	0.19118
	8
	Total PB #	5	5	3	5	4	6	3	3	3	4	6	3	4	4	5	5	3	4	5	4	2	4	3	5	3	5	5	5	4	4	4	4	4	4	5	4	5	5	4	5	5	4	4	4	4	7	7	5
	Nuo-PB #	3	3	1	2	2	2	2	2	1	1	3	1	1	2	1	3	1	2	0	1	1	2	2	2	1	2	1	2	2	1	2	1	1	2	2	1	2	3	2	1	1	2	1	2	2	3	2	2
	nonNuo-PB #	2	2	2	3	2	4	1	1	2	3	3	2	3	2	4	2	2	2	5	3	1	2	1	3	2	3	4	3	2	3	2	3	3	2	3	3	3	2	2	4	4	2	3	2	2	4	5	3
Fig. 3b	PBG
Number of PBs per nucleus		Total PB #					Nuo-PB #					nonNuo-PB #
	Seedling	12°C	16°C	21°C	27°C	27°C-R50	12°C	16°C	21°C	27°C	27°C-R50	12°C	16°C	21°C	27°C	27°C-R50
	1 (A1-A10)	2.2	2.2	1.9	1.4	1.4	0.9	1.1	1.4	1	1	1.3	1.1	0.5	0.4	0.4
	2 (B1-B10)	2.8	1.9	2.1	1.6	1.8	1.4	1.2	1.3	1.1	1.1	1.4	0.7	0.8	0.5	0.7
	3 (C1-C10)	2.4	2	1.8	1.6	1.8	1.5	1.4	1.1	1.2	0.9	0.9	0.6	0.7	0.4	0.9
	4 (D1-D10)	2.4	2	1.8	1.5	1.9	1.2	1.3	1	1.2	1.1	1.2	0.7	0.8	0.3	0.8
	5 (E1-E10)	1.9	2.3	1.7	1.2	1.7	1.3	1.2	0.9	1	0.9	0.6	1.1	0.8	0.2	0.8
	6 (F1-F10)	2.66667	1.55556	2	1.2	2	1.66667	0.888889	1.6	1	1	1	0.666667	0.4	0.2	1
	7 (G1-G10)	1.9	1.6	1.9	1.3	1.8	1.3	1.1	1.3	0.9	1.2	0.6	0.5	0.6	0.4	0.6
	8 (H1-H10)	1.9	2	2.4	1.33333	2	1.3	1.5	1.3	1.11111	1	0.6	0.5	1.1	0.222222	1
	9 (I1-I10)	2.4	2	2.1	1.6	1.6	1.3	1.1	1.2	1.3	0.9	1.1	0.9	0.9	0.3	0.7
	10 (J1-J10)		2			2		1.1			1		0.9			1
	Avg	2.28519	1.95556	1.96667	1.41481	1.8	1.31852	1.18889	1.23333	1.09012	1.01	0.966667	0.766667	0.733333	0.324691	0.79
Fig. 3c	PBC
Number of PBs per nucleus		Total PB #					Nuo-PB #					nonNuo-PB #
	Seedling	12°C	16°C	21°C	27°C	27°C-R50	12°C	16°C	21°C	27°C	27°C-R50	12°C	16°C	21°C	27°C	27°C-R50
	1 (A1-A10)	4.7	3.7	3.2	2.2	4.1	2	2.2	1.8	1.2	1.9	2.7	1.5	1.4	1	2.2
	2 (B1-B10)	5.9	4.1	3.1	1.9	4.3	2.8	2.3	1.6	1	1.5	3.1	1.8	1.5	0.9	2.8
	3 (C1-C10)	5.5	4.4	3.4	2.2	4	2.6	1.6	1.7	1.2	1.6	2.9	2.8	1.7	1	2.4
	4 (D1-D10)	5.3	4.6	3	2.5	4.4	2.7	1.9	1.6	1.3	1.7	2.6	2.7	1.4	1.2	2.7
	5 (E1-E10)	4.7	4	2.66667	2.1	4.8	2.2	2.2	1.22222	1.5	1.7	2.5	1.8	1.44444	0.6	3.1
	6 (F1-F10)	5.3	3.8	3.7	2.7	4.1	2.6	1.6	1.7	1.1	1.9	2.7	2.2	2	1.6	2.2
	7 (G1-G10)	5.2	3.4	4	2.2	4.8	2.5	1.5	2	0.8	2.2	2.7	1.9	2	1.4	2.6
	8 (H1-H10)	5.4	4.6	3.5	3.1	5	2.7	2.1	1.7	1.3	1.4	2.7	2.5	1.8	1.8	3.6
	9 (I1-I10)	5.2	4.1	3	2.7	4.8	2.6	1.7	1.6	1.1	1.8	2.6	2.4	1.4	1.6	3
	10 (J1-J10)	5.3	3.88889	3.1	2.8	4.4	3.2	1.88889	1.8	1.5	1.2	2.1	2	1.3	1.3	3.2
	Avg	5.25	4.05889	3.26667	2.44	4.47	2.59	1.89889	1.67222	1.2	1.69	2.66	2.16	1.59444	1.24	2.78
Fig. 3d	PBC
Percentage of Nuclei		Nuo-PBs					nonNuo-PBs
with ≥2 indicated PBs	Nuclei Groups	12°C	16°C	21°C	27°C	27°C-R50	12°C	16°C	21°C	27°C	27°C-R50
	Group A	96.9697	68.75	57.5758	18.1818	63.6364	90.9091	65.625	57.5758	33.3333	93.9394
	Group B	97.0588	61.7647	58.8235	33.3333	67.6471	82.3529	73.5294	52.9412	30.303	88.2353
	Group C	93.9394	69.697	71.875	17.6471	45.4545	84.8485	63.6364	56.25	38.2353	90.9091
	Avg	95.9893	66.7372	62.7581	23.0541	58.9127	86.0368	67.5969	55.589	33.9572	91.0279
	s.e.	1.77583	4.33228	7.92008	8.90612	11.8263	4.40012	5.23302	2.38695	4.00276	2.85391
Fig. 3e	PBG
Percentage of Nuclei		Nuo-PBs					nonNuo-PBs
with ≥1 indicated PBs	Nuclei Groups	12°C	16°C	21°C	27°C	27°C-R50	12°C	16°C	21°C	27°C	27°C-R50
	Group A	96.6667	100	90.3226	93.5484	93.9394	63.3333	69.697	58.0645	29.0323	66.6667
	Group B	96.6667	96.875	93.1034	96.6667	96.9697	70	62.5	65.5172	30	57.5758
	Group C	96.5517	94.1176	93.3333	96.4286	93.9394	72.4138	58.8235	66.6667	39.2857	81.8182
	Avg	96.6284	96.9975	92.2531	95.5479	94.9495	68.5824	63.6735	63.4161	32.7727	68.6869
	s.e.	0.0663621	2.94309	1.67584	1.73569	1.74955	4.70329	5.53089	4.67014	5.66119	12.2468
Fig.3f		PBG				PBC
PB volume (µm3)	Seedling	12°C	16°C	21°C	27°C	12°C	16°C	21°C	27°C
	1 (A1-A10)	0.191573	0.297823	0.464252	0.393912	0.0651681	0.298853	0.34125	0.345272
	2 (B1-B10)	0.246462	0.282455	0.430438	0.502349	0.142626	0.315504	0.598214	0.351896
	3 (C1-C10)	0.190898	0.27654	0.706844	0.286448	0.162737	0.239058	0.499062	0.408869
	4 (D1-D10)	0.261172	0.370145	0.413724	0.671923	0.129956	0.287326	0.212196	0.446075
	5 (E1-E10)	0.231523	0.394898	0.339676	0.563282	0.110852	0.312275	0.336516	0.477807
	6 (F1-F10)	0.407574	0.403191	0.330708	0.401636	0.151663	0.294695	0.242931	0.235207
	7 (G1-G10)	0.26321	0.488358	0.354375	0.393006	0.135007	0.261321	0.293496	0.466823
	8 (H1-H10)	0.422183	0.16153	0.339256	0.352622	0.188241	0.29085	0.398051	0.367845
	9 (I1-I10)	0.280352	0.476737	0.386847	0.327348	0.172508	0.24319	0.476393	0.404079
	10 (J1-J10)		0.375352			0.164265	0.349404	0.400149	0.369203
	Avg	0.277216	0.352703	0.418458	0.432503	0.142302	0.289248	0.379826	0.387308
[truncated: 52 more columns]

## Sheet: Fig4
Source data Figure 4	Photobody measurement during the 21°C to 27°C transition
Fig. 4b-c, e	Raw data of PB volume (µm3) and number per nucleus (Nuo-PBs are highlighted with gray color and nuclei named with the same letter were from the same seedling)
Rc 10 µmol m-2 s-1	0 hr
	Nucleus index	A1	A2	A3	A4	A5	A6	A7	A8	A9	A10	B1	B2	B3	B4	B5	B6	B7	B8	B9	B10	C1	C2	C3	C4	C5	C6	C7	C8	C9	C10	D1	D2	D3	D4	D5	D6	D7	D8	D9	D10	E1	E2	E3	E4	E5	E6	E7	E8
	1	0.68333	0.27062	0.1694	0.084104	0.56951	0.4118	0.26164	0.31038	0.31344	0.74453	0.43859	0.44304	0.23175	0.45003	0.31355	0.18507	0.40349	0.030871	0.10879	0.27188	0.81689	0.48679	0.67054	0.15347	0.25538	0.32777	0.1893	0.20594	0.20172	0.33768	0.93655	0.63824	0.67351	1.0665	0.67094	0.43374	0.87334	0.44692	0.47453	0.68201	0.2551	0.81521	0.17029	0.23527	0.60195	0.24421	0.22186	0.69142
	2		0.31541	0.20588	0.46057		0.48436	0.32277		0.34362	1.0198	0.45268	0.49151	0.23451			0.18591		0.08739	0.15609	0.28469		0.53983	0.85373	0.38159	0.3107	0.39763	0.21001	0.42493	0.45923	0.46472	1.5201	0.84179		1.1603		0.66785	1.07	1.0118	0.57266	0.71138	0.29572		0.23939		0.66872	0.44191	0.23726
	3			0.31778	0.55331												0.20933		0.4886	0.20086			0.5764					0.2326	0.59809		0.5931											0.4145
	4																		0.67793																							0.42405
	Total PB #	1	2	3	3	1	2	2	1	2	2	2	2	2	1	1	3	1	4	3	2	1	3	2	2	2	2	3	3	2	3	2	2	1	2	1	2	2	2	2	2	4	1	2	1	2	2	2	1
	Nuo-PB #	1	1	1	2	1	2	1	1	1	1	1	1	1	1	1	2	1	2	3	2	1	2	1	1	1	2	2	2	1	2	2	1	1	1	1	1	0	1	1	1	2	1	1	1	1	1	2	1
	nonNuo-PB #	0	1	2	1	0	0	1	0	1	1	1	1	1	0	0	1	0	2	0	0	0	1	1	1	1	0	1	1	1	1	0	1	0	1	0	1	2	1	1	1	2	0	1	0	1	1	0	0
	2 hr
	Nucleus index	A1	A2	A3	A4	A5	A6	A7	A8	A9	A10	B1	B2	B3	B4	B5	B6	B7	B8	B9	B10	C1	C2	C3	C4	C5	C6	C7	C8	C9	C10	D1	D2	D3	D4	D5	D6	D7	D8	D9	D10	E1	E2	E3	E4	E5	E6	E7	E8
	1	0.35404	0.78627	0.13311	0.50218	0.2517	0.31356	0.24888	0.41465	0.39036	0.15257	0.21765	0.33952	0.96823	0.72748	0.53964	0.37515	0.59398	0.11842	0.4864	0.67064	0.34553	0.93802	0.40301	0.84493	0.40424	0.39293	0.19231	0.57253	0.35604	0.39178	0.371	0.18327	0.37088	0.28655	0.44904	1.1109	0.18581	0.81317	0.79039	0.065456	0.30145	0.088133	0.23314	0.34415	0.20097	0.2514	0.35734	0.4006
	2	0.43147		0.38842	0.54727	0.29466	0.46792	0.33293	0.62171		0.2482	0.41747	0.38024		0.75483	0.66014	0.48837	1.133	0.40604	0.75174	0.78642	0.59002	1.2922			0.6072	1.2072	0.34103		0.43466		0.63251			0.61504	0.55631		0.55005			0.50958	0.6633	0.23377	0.32299	0.47746	0.22139	0.34316	1.1922	0.40805
	3			0.46997	0.63466	0.33922	0.55098						0.62586					1.1713	0.61381			0.59822						0.44397		0.5099		0.80293						1.5401					0.28099	0.34186	0.71247	0.27395			0.55252
	4
	Total PB #	2	1	3	3	3	3	2	2	1	2	2	3	1	2	2	2	3	3	2	2	3	2	1	1	2	2	3	1	3	1	3	1	1	2	2	1	3	1	1	2	2	3	3	3	3	2	2	3
	Nuo-PB #	1	1	1	2	1	2	0	1	1	2	1	2	1	1	0	1	2	2	2	1	2	2	1	1	1	1	1	1	1	1	1	1	1	1	1	1	2	1	1	2	1	2	1	1	2	1	2	2
	nonNuo-PB #	1	0	2	1	2	1	2	1	0	0	1	1	0	1	2	1	1	1	0	1	1	0	0	0	1	1	2	0	2	0	2	0	0	1	1	0	1	0	0	0	1	1	2	2	1	1	0	1
	4 hr
	Nucleus index	A1	A2	A3	A4	A5	A6	A7	A8	A9	A10	B1	B2	B3	B4	B5	B6	B7	B8	B9	B10	C1	C2	C3	C4	C5	C6	C7	C8	C9	C10	D1	D2	D3	D4	D5	D6	D7	D8	D9	D10	E1	E2	E3	E4	E5	E6	E7	E8
	1	1.093	0.10398	0.41487	0.38938	0.01984	0.4045	0.83635	0.27521	0.40135	0.62643	0.13971	0.42182	0.80911	0.14376	0.2654	1.1469	0.42737	0.42399	0.84143	0.4105	0.38264	0.90675	0.48979	0.54719	0.074237	0.89003	0.63685	0.72515	0.50356	0.98208	2.3153	0.77115	0.39821	0.57318	0.4735	0.55907	0.49691	0.51772	1.1652	0.62492	0.22842	0.14364	0.46593	0.90175	0.47623	0.19492	0.19415	0.19777
	2		0.75201	0.71189	0.60193	0.5875	0.66982	0.98646	0.35246	0.51085	0.94739	0.58948			0.47075			0.61775	0.51367		0.45858	0.73267	1.1721	0.50992		0.64019	1.1618	0.80375						0.4254			0.68106					0.55898	0.42222	0.68277			0.31835	0.41078	0.11982
	3								0.41851						0.494				0.59385					0.72681										0.56338									0.52785
	4														0.85611
	Total PB #	1	2	2	2	2	2	2	3	2	2	2	1	1	4	1	1	2	3	1	2	2	2	3	1	2	2	2	1	1	1	1	1	3	1	1	2	1	1	1	1	2	3	2	1	1	2	2	2
	Nuo-PB #	1	1	1	2	1	1	1	2	1	1	1	1	1	2	1	0	1	2	1	1	1	1	2	1	1	1	1	1	1	1	1	1	2	1	1	1	1	1	1	1	1	2	1	1	1	1	1	2
	nonNuo-PB #	0	1	1	0	1	1	1	1	1	1	1	0	0	2	0	1	1	1	0	1	1	1	1	0	1	1	1	0	0	0	0	0	1	0	0	1	0	0	0	0	1	1	1	0	0	1	1	0
	6 hr
	Nucleus index	A1	A2	A3	A4	A5	A6	A7	A8	A9	A10	B1	B2	B3	B4	B5	B6	B7	B8	B9	B10	C1	C2	C3	C4	C5	C6	C7	C8	C9	C10	D1	D2	D3	D4	D5	D6	D7	D8	D9	D10	E1	E2	E3	E4	E5	E6	E7	E8
	1	1.1715	0.7461	1.5145	0.89806	0.97304	0.28061	0.4951	0.69044	0.46952	0.23192	0.66322	0.33531	0.22148	0.4236	0.80864	0.27263	0.36222	0.80993	0.38701	0.17769	0.6777	1.1995	0.53711	0.45098	0.82956	0.35995	0.94047	0.36472	0.37432	0.46275	1.1972	1.3017	1.1676	0.95226	1.5117	1.8972	0.67822	1.1437	1.0736	0.42483	0.40201	0.25478	0.46761	0.34354	0.22275	0.41674	0.44572	0.3668
	2							0.61175		0.92917	0.43394	0.93179	0.42764	0.33735	0.69617		0.61226	0.57022			0.38915	0.82761		0.57886	0.66727		0.67968		0.48085	0.92856	0.68446			1.8974									0.42879	0.6487				1.4308
	3							0.95025													0.39965								0.49586														0.53291	0.66391
	Total PB #	1	1	1	1	1	1	3	1	2	2	2	2	2	2	1	2	2	1	1	3	2	1	2	2	1	2	1	3	2	2	1	1	2	1	1	1	1	1	1	1	1	3	3	1	1	1	2	1
	Nuo-PB #	1	1	1	1	1	1	2	1	2	2	1	1	2	1	1	2	1	1	1	0	2	1	2	2	1	1	1	1	0	1	1	1	0	1	1	1	1	1	1	1	1	1	1	1	1	1	1	1
	nonNuo-PB #	0	0	0	0	0	0	1	0	0	0	1	1	0	1	0	0	1	0	0	3	0	0	0	0	0	1	0	2	2	1	0	0	2	0	0	0	0	0	0	0	0	2	2	0	0	0	1	0
	8 hr
	Nucleus index	A1	A2	A3	A4	A5	A6	A7	A8	A9	A10	B1	B2	B3	B4	B5	B6	B7	B8	B9	B10	C1	C2	C3	C4	C5	C6	C7	C8	C9	C10	D1	D2	D3	D4	D5	D6	D7	D8	D9	D10	E1	E2	E3	E4	E5	E6	E7	E8
	1	0.47331	0.38053	0.53075	0.204972	0.28108	0.62804	0.42317	0.53153	0.44555	0.5137	1.8873	0.97775	0.68848	0.63525	1.3935	1.3262	0.68236	1.7623	0.31808	0.88366	0.52032	0.33204	0.21707	0.69866	0.41138	0.48535	0.26226	0.16512	0.3162	0.92612	0.90838	1.0869	0.69416	1.3004	0.68494	0.87619	1.2426	0.53958	0.67165	0.49204	0.77473	0.8261	0.70323	0.56323	0.61948	0.51851	0.20852	0.49435
	2		0.41908		0.263988								1.0261		1.0191	1.8724		0.96451		0.689	1.1945		0.63191		1.5212	0.60631				0.76322		1.078					0.89109		1.0828								1.0896		0.50601
	3																			1.6628			0.84711
	Total PB #	1	2	1	2	1	1	1	1	1	1	1	2	1	2	2	1	2	1	3	2	1	3	1	2	2	1	1	1	2	1	2	1	1	1	1	2	1	2	1	1	1	1	1	1	1	2	1	2
	Nuo-PB #	1	1	1	1	1	1	1	1	1	0	1	1	1	1	1	1	1	1	1	2	1	2	1	1	2	1	1	1	1	1	1	1	0	1	1	1	1	2	1	0	1	1	1	1	1	2	0	2
	nonNuo-PB #	0	1	0	1	0	0	0	0	0	1	0	1	0	1	1	0	1	0	2	0	0	1	0	1	0	0	0	0	1	0	1	0	1	0	0	1	0	0	0	1	0	0	0	0	0	0	1	0
	10 hr
	Nucleus index	A1	A2	A3	A4	A5	A6	A7	A8	A9	A10	B1	B2	B3	B4	B5	B6	B7	B8	B9	B10	C1	C2	C3	C4	C5	C6	C7	C8	C9	C10	D1	D2	D3	D4	D5	D6	D7	D8	D9	D10	E1	E2	E3	E4	E5	E6	E7	E8
	1	1.1566	1.0169	1.2394	0.45991	1.166	0.3456	0.4017	0.57636	0.63306	0.57069	0.51181	0.42638	0.53537	0.91523	0.42856	0.91813	0.49197	1.1119	0.37928	0.35007	0.58686	0.27423	0.75088	1.0108	0.59549	0.25468	0.62726	0.49762	0.39792	0.41821	0.88424	0.6367	0.3558	0.50946	0.29088	0.23977	0.23957	0.36266	0.52928	0.18949	0.63632	0.70047	0.6194	0.47441	0.36732	0.62226	0.36817	0.76268
	2				0.83905		0.93478	0.98989		0.7046	0.62084	0.93859		0.69856		0.60549		0.51666		0.83901	0.86292	0.88826	0.71456			0.64897		0.91749								0.75534	0.48276	0.2822
	3																						0.82437
	Total PB #	1	1	1	2	1	2	2	1	2	2	2	1	2	1	2	1	2	1	2	2	2	3	1	1	2	1	2	1	1	1	1	1	1	1	2	2	2	1	1	1	1	1	1	1	1	1	1	1
	Nuo-PB #	1	0	1	1	1	1	2	1	1	2	1	1	1	1	1	1	1	1	1	0	1	2	1	1	2	1	1	1	1	1	1	1	1	1	1	1	0	1	1	1	1	1	1	1	1	1	0	1
	nonNuo-PB #	0	1	0	1	0	1	0	0	1	0	1	0	1	0	1	0	1	0	1	2	1	1	0	0	0	0	1	0	0	0	0	0	0	0	1	1	2	0	0	0	0	0	0	0	0	0	1	0
	12 hr
	Nucleus index	A1	A2	A3	A4	A5	A6	A7	A8	A9	A10	B1	B2	B3	B4	B5	B6	B7	B8	B9	B10	C1	C2	C3	C4	C5	C6	C7	C8	C9	C10	D1	D2	D3	D4	D5	D6	D7	D8	D9	D10	E1	E2	E3	E4	E5	E6	E7	E8
	1	0.94308	0.63367	0.41904	0.53834	0.51165	0.39137	0.5576	0.26741	0.32789	1.1362	0.84735	0.65979	0.33284	1.1611	0.26204	0.63543	0.53804	0.7325	0.55295	1.1778	0.31387	0.81915	0.94768	0.73057	1.1032	0.70912	0.64198	0.69286	0.51382	0.47772	0.21166	0.53229	0.18582	0.13007	0.38729	0.42284	0.38559	0.25508	0.2074	0.40725	0.30551	0.26363	0.83061	0.56934	0.49047	0.3949	0.5607	0.41218
	2			0.69947			0.50459		0.65398	1.04	1.1556			0.62373		0.56088			1.1408			1.4292	0.93986						1.2938	1.3228	0.94	0.42709		0.21442	0.13699	0.44263			0.44353							0.68999		0.76349
	3																					1.7066
	Total PB #	1	1	2	1	1	2	1	2	2	2	1	1	2	1	2	1	1	2	1	1	3	2	1	1	1	1	1	2	2	2	2	1	2	2	2	1	1	2	1	1	1	1	1	1	2	1	2	1
	Nuo-PB #	1	1	2	1	1	1	1	1	2	1	1	1	1	1	2	1	1	1	1	1	2	2	1	1	1	1	1	1	2	2	1	1	1	2	1	1	1	1	1	1	1	1	1	1	2	1	1	1
	nonNuo-PB #	0	0	0	0	0	1	0	1	0	1	0	0	1	0	0	0	0	1	0	0	1	0	0	0	0	0	0	1	0	0	1	0	1	0	1	0	0	1	0	0	0	0	0	0	0	0	1	0
Fig. 4b		Time in 27°C
Percentage of Nuclei	Nuclei Groups	0h	2h	4h	6h	8h	10h	12h
with ≥1 nonNuo-PB	Group A	63.6364	57.5758	50	41.1765	42.4242	33.3333	30.303
	Group B	61.7647	67.6471	54.5455	33.3333	30.303	42.4242	30.303
	Group C	54.5455	60.6061	51.5152	33.3333	38.2353	32.3529	29.4118
	Avg	59.9822	61.943	52.0202	35.9477	36.9875	36.0368	30.0059
	s.e.	4.80044	5.16703	2.31443	4.52824	6.15619	5.55333	0.514572
Fig. 4c		Time in 27°C
Percentage of Nuclei	Nuclei Groups	0h	2h	4h	6h	8h	10h	12h
with 1 Nuo-PB	Group A	69.697	63.6364	85.2941	73.5294	72.7273	90.9091	84.8485
	Group B	70.5882	79.4118	75.7576	72.7273	81.8182	84.8485	69.697
	Group C	72.7273	72.7273	78.7879	84.8485	88.2353	76.4706	82.3529
	Avg	71.0042	71.9251	79.9465	77.0351	80.9269	84.0761	78.9661
	s.e.	1.55738	7.91823	4.8727	6.7785	7.79233	7.25018	8.12373
		Time in 27°C
Fig. 4e	Seedling	0h	2h	4h	6h	8h	10h	12h
PB volume (µm3)	1 (A1-A10)	0.440423	0.421007	0.5924	0.799223	0.446142	0.840532	0.648211
	2 (B1-B10)	0.326128	0.620025	0.580801	0.525469	1.18788	0.695078	0.739886
	3 (C1-C10)	0.444257	0.59037	0.7034	0.70313	0.533841	0.606666	0.878245
	4 (D1-D10)	0.789831	0.58704	0.802028	1.17129	0.886071	0.461289	0.337266
	5 (E1-E10)	0.423885	0.382475	0.436131	0.423694	0.592665	0.613214	0.547263
	6 (F1-F10)	0.604401	0.539458	0.685909	0.42242	0.412969	0.452519	0.565182
	7 (G1-G10)	0.656639	0.545396	0.588204	0.609655	0.79247	0.749402	0.560774
	8 (H1-H10)	0.522725	0.382506	0.659928	0.649499	0.713392	0.453079	0.88649
	9 (I1-I10)	0.524663	0.451133	0.417273	0.343759	0.688083	0.57732	0.875096
	10 (J1-J10)	0.64069	0.375991	0.52741	0.513517	0.693444	0.545494	0.987042
	Avg	0.537364	0.48954	0.599348	0.616166	0.694696	0.599459	0.702546
Fig. 4d	Uncropped Images of Immunoblots
[truncated: 52 more columns]

## Sheet: Fig5
Source data Figure 5	Photobody measurement in cotyledon
Fig. 5b-d, g	Raw data of PB volume (µm3) and number per nucleus (Nuo-PBs are highlighted with gray color and nuclei named with the same letter were from the same seedling)
Dc or Rc 10 µmol m-2 s-1	BCY	12°C	Dc
	Nucleus index	A1	A2	A3	A4	A5	A6	A7	A8	A9	A10	B1	B2	B3	B4	B5	B6	B7	B8	B9	B10	C1	C2	C3	C4	C5	C6	C7	C8	C9	C10	D1	D2	D3	D4	D5	D6	D7	D8	D9	D10	E1	E2	E3	E4	E5	E6	E7	E8
	1	0.004672	0.001462	0.020559	0.033071	0.05595	0.008773	0.031757	0.047975	0.012743	0.013531	0.048115	0.005409	0.005302	0.005302	0.037445	0.004814	0.000842	0.018397	0.004775	0.018724	0.019841	0.004179	0.025505	0.016228	0.007363	0.006164	0.004594	0.001705	0.027026	0.03269	0.033091	0.027493	0.011815	0.032192	0.049051	0.002482	0.039698	0.042822	0.017194	0.016239	0.001324	0.026599	0.062439	0.012958	0.013025	0.003311	0.013235	0.056842
	2	0.047826	0.043556	0.032884	0.0623	0.057788	0.048135	0.032341	0.053173	0.049698	0.020184	0.062588	0.021173	0.058695	0.058695	0.039531	0.041909	0.010157	0.032557	0.042144	0.01964	0.024071	0.00687	0.040099	0.017775	0.016448	0.021876	0.027162	0.028619	0.028826	0.041451	0.034176	0.029176	0.018707	0.035636	0.055421	0.005997	0.051038	0.044796	0.01951	0.041096	0.044286	0.036644	0.065851	0.035308	0.031582	0.04495	0.04608	0.073511
	3	0.054347	0.053484	0.040009	0.065193	0.066761	0.049109	0.040635	0.056246	0.052113	0.024095	0.067113	0.026691	0.06239	0.06239	0.040418	0.050876	0.037432	0.038528	0.044848	0.034336	0.029605	0.026578	0.040955	0.019123	0.028251	0.025471	0.031191	0.028995	0.031894	0.043567	0.044302	0.029564	0.03646	0.04177	0.057972	0.009486	0.060817	0.048658	0.038559	0.042357	0.060933	0.045214	0.066882	0.041139	0.035692	0.047534	0.055314	0.081846
	4	0.055403	0.057471	0.044849	0.066031	0.067665	0.051348	0.040796	0.057873	0.064461	0.033991	0.070493	0.06277	0.066326	0.066326	0.04092	0.054732	0.044263	0.044783	0.047507	0.035535	0.039322	0.030271	0.042034	0.019567	0.028459	0.026322	0.033099	0.03203	0.033944	0.045076	0.049973	0.04028	0.037937	0.04511	0.060191	0.01506	0.060137	0.050928	0.048109	0.055302	0.064568	0.04858	0.067359	0.048951	0.042358	0.048529	0.056815	0.086738
	5	0.060732	0.072231	0.044896	0.069161	0.083906	0.05624	0.041426	0.065098	0.066043	0.035963	0.072835	0.076262	0.068592	0.068592	0.041638	0.054768	0.044649	0.045233	0.048097	0.036792	0.040177	0.031974	0.045959	0.021893	0.029765	0.02967	0.037364	0.033899	0.036335	0.04979	0.052091	0.04639	0.044851	0.047211	0.062682	0.031565	0.064715	0.058428	0.048207	0.064158	0.06655	0.05089	0.067452	0.050579	0.042879	0.049574	0.059003	0.15307
	6	0.062176	0.076414	0.046099	0.078855	0.088042	0.058452	0.049842	0.069005	0.066109	0.046777	0.081499	0.081956	0.068922	0.068922	0.044049	0.055011	0.051679	0.048248	0.050778	0.038273	0.045632	0.038398	0.053742	0.021925	0.030649	0.031376	0.043506	0.03401	0.03897	0.050746	0.070651	0.046953	0.048093	0.052369	0.064948	0.032331	0.06426	0.058521	0.051197	0.071588	0.068706	0.054983	0.071717	0.051177	0.053228	0.056236	0.061852	0.1575
	7	0.0713	0.10338	0.046105			0.061947	0.059398	0.069663	0.10981	0.046939	0.090197	0.082017	0.078529	0.078529	0.045024	0.059344	0.051682	0.050039	0.055181	0.045386	0.052263	0.039479	0.055823	0.023674	0.030658	0.034024	0.04824	0.037538	0.043605	0.050758	0.14344	0.05493	0.050997	0.057086	0.070754	0.035257	0.066255	0.065687	0.059633	0.071823	0.081918	0.058284	0.078092	0.060309	0.0566	0.063373	0.070959
	8	0.072868		0.052369			0.073978	0.066175	0.070281	0.13529	0.055714			0.083813	0.083813	0.049812	0.065696	0.052254	0.050956	0.055555	0.057426	0.054416	0.048704	0.060317	0.026892	0.033642	0.036066	0.052918	0.045378	0.04585	0.053488		0.056539	0.060499	0.05832	0.074241	0.03619	0.087265	0.081986	0.063693	0.080499	0.10022	0.064564	0.07943	0.061379	0.061154	0.072076	0.072403
	9	0.076431		0.055311				0.0705		0.14463	0.060665					0.056139	0.067216	0.054471	0.05776	0.058107	0.057529	0.05724	0.060639	0.062015	0.029785	0.045361	0.03972	0.06847	0.04832	0.04646	0.057303		0.06207	0.063034	0.090836	0.078719	0.045933	0.09669	0.096197	0.067377	0.083571	0.1249	0.067958	0.079521	0.063692	0.079771	0.075619	0.076766
	10	0.084521		0.055715							0.06259					0.063687	0.068842	0.056333	0.059816	0.063138	0.058572	0.060414	0.064571	0.062269	0.03608	0.045363	0.049376	0.070457	0.06585	0.04861	0.061785		0.062276	0.068443	0.09509	0.079163	0.052294	0.13077	0.12939	0.072744	0.11651		0.068272	0.080713	0.12008		0.075778	0.076931
	11			0.087161							0.063933					0.071345	0.069793	0.06302	0.060229	0.064683	0.061269	0.069293	0.12821	0.075603	0.055214	0.081673	0.074644	0.075378		0.048724	0.12917		0.065572	0.068942		0.19341	0.053995			0.074114			0.09649	0.085648	0.1202
	12										0.065567							0.069318	0.11572	0.068972	0.064225	0.079284	0.14812	0.09163			0.081532	0.097279		0.05208			0.06868	0.10856			0.056352			0.074548					0.13378
	13										0.076821									0.097117	0.080706			0.097914			0.10786			0.084059							0.058448			0.07711
	14										0.080893																										0.058472			0.079412
	15										0.094474																										0.065643
	16																																				0.069154
	17																																				0.072849
	18																																				0.075696
	19																																				0.091661
	20
	Total PB #	10	7	11	6	6	8	9	8	9	15	7	7	8	8	11	11	12	12	13	13	12	12	13	11	11	13	12	10	13	11	7	12	12	10	11	19	10	10	14	10	9	11	11	12	9	10	10	6
	Nuo-PB #	3	1	3	2	2	2	3	2	4	3	2	0	2	3	6	2	4	3	4	2	2	4	3	5	4	3	4	4	3	5	1	2	3	2	2	2	2	4	2	3	2	2	2	2	3	5	3	2
	nonNuo-PB #	7	6	8	4	4	6	6	6	5	12	5	7	6	5	5	9	8	9	9	11	10	8	10	6	7	10	8	6	10	6	6	10	9	8	9	17	8	6	12	7	7	9	9	10	6	5	7	4
	BCY	16°C	Dc
	Nucleus index	A1	A2	A3	A4	A5	A6	A7	A8	A9	A10	B1	B2	B3	B4	B5	B6	B7	B8	B9	B10	C1	C2	C3	C4	C5	C6	C7	C8	C9	C10	D1	D2	D3	D4	D5	D6	D7	D8	D9	D10	E1	E2	E3	E4	E5	E6	E7	E8
	1	0.019791	0.011895	0.00222	0.025064	0.014249	0.029522	0.013872	0.035209	0.014946	0.029381	0.027615	0.018855	0.022361	0.001566	0.024043	0.018144	0.034611	0.011497	0.023645	0.014444	0.011626	0.032266	0.026737	0.004792	0.005965	0.014981	0.006676	0.002892	0.011995	0.024794	0.034766	0.028618	0.041985	0.005104	0.012167	0.26532	0.052355	0.003985	0.036981	0.020329	0.015649	0.016486	0.01027	0.002696	0.016334	0.005421	0.004765	0.020233
	2	0.023661	0.033699	0.019654	0.030662	0.032933	0.031202	0.027723	0.037945	0.019792	0.031301	0.032715	0.023969	0.022528	0.030489	0.031149	0.024782	0.03558	0.030741	0.027051	0.037078	0.02226	0.033076	0.044055	0.018902	0.020838	0.017666	0.024853	0.018865	0.012219	0.02929	0.039638	0.037652	0.051186	0.02677	0.044677	0.28255	0.061267	0.00764	0.044437	0.039634	0.020567	0.025673	0.010519	0.00949	0.020485	0.026561	0.005113	0.023821
	3	0.040057	0.034354	0.020361	0.03215	0.034488	0.032907	0.031282	0.042056	0.028774	0.031395	0.032777	0.0246	0.027787	0.035394	0.032947	0.025619	0.038615	0.031239	0.027588	0.043179	0.051134	0.033692	0.04698	0.025999	0.02199	0.024132	0.037097	0.019598	0.012888	0.030822	0.040183	0.038543	0.060008	0.027269	0.0485	0.57898	0.062311	0.025154	0.047136	0.046031	0.025049	0.027677	0.013965	0.02667	0.023323	0.031286	0.006092	0.027725
	4	0.04246	0.043209	0.026076	0.033401	0.042564	0.041727	0.039101	0.042155	0.034589	0.053461	0.032838	0.029865	0.035232	0.035982	0.033585	0.025932	0.040423	0.032881	0.028618	0.048329	0.05719	0.035246	0.048294	0.029877	0.022836	0.025779	0.038699	0.026865	0.018782	0.031597	0.042028	0.039213	0.061104	0.03649	0.068949	0.58492	0.095229	0.025338	0.062992	0.046965	0.027268	0.0335	0.024614	0.037326	0.02681	0.032644	0.022822	0.030376
	5	0.045845	0.045056	0.029378	0.033749	0.045949	0.042258	0.043493	0.042806	0.035562	0.054477	0.033318	0.032571	0.036529	0.042234	0.038571	0.027133	0.041348	0.040669	0.030198	0.04885	0.060167	0.036023	0.062535	0.038438	0.023509	0.02814	0.042397	0.02855	0.026505	0.041647	0.042947	0.044939	0.066656	0.042233	0.094181	0.60987	0.10663	0.02654	0.068934	0.054489	0.032446	0.035276	0.043272	0.044959	0.032254	0.03631	0.023399	0.030491
	6	0.045894	0.04965	0.039381	0.034489	0.050351	0.044802	0.044828	0.060841	0.038869	0.060842	0.037643	0.033445	0.036859	0.047596	0.038627	0.03049	0.046633	0.04102	0.034222	0.053968	0.06286	0.042161	0.070871	0.042499	0.023531	0.032003	0.04436	0.035179	0.028596	0.041937	0.044175	0.049804	0.068404	0.042678	0.094521	0.6543	0.10982	0.030659	0.11554	0.067276	0.033429	0.037706	0.047317	0.052521	0.033368	0.036692	0.024081	0.031054
	7	0.050053	0.069138	0.041009	0.038671	0.061921	0.044902	0.048696	0.061831	0.043076	0.064728	0.039638	0.034747	0.036962	0.049422	0.039318	0.034243	0.076405	0.042344	0.035783	0.056331	0.063974	0.043921	0.072462	0.043994	0.026653	0.033967	0.045377	0.042569	0.028928	0.042744	0.047634	0.050495	0.072757	0.043733	0.10141	0.67577	0.1313	0.032319	0.13106	0.067314	0.0356	0.043611	0.050709	0.13896	0.035566	0.036751	0.030068	0.032406
	8	0.057627	0.071578	0.04637	0.043314	0.0636	0.046602	0.089396	0.067311	0.044694	0.069355	0.041337	0.036925	0.04353	0.049447	0.03956	0.036619		0.042855	0.03832	0.059827	0.070039	0.044093	0.076846	0.04791	0.029997	0.034588	0.045886	0.045694	0.031838	0.043614	0.05377	0.055263	0.077952	0.048102	0.10394	0.6866	0.13389	0.033461		0.067418	0.037736	0.054493	0.051701		0.035791	0.040386	0.034845	0.034416
	9	0.12934	0.072081	0.047192	0.050459	0.065087	0.057556	0.095307	0.074932	0.053929	0.14035	0.050555	0.044797	0.043939	0.11919	0.048355	0.037214		0.044242	0.043815	0.068258	0.078161	0.045565	0.09889	0.050082	0.030414	0.035209	0.047536	0.049944	0.032416	0.043698	0.062491		0.089231	0.051867	0.13837	0.71517	0.15004	0.034451		0.068388	0.040138	0.077585	0.054676		0.040204	0.042331	0.036708	0.037792
	10			0.059341	0.061268		0.0664			0.060337		0.056975	0.053346	0.058686		0.049087	0.039803		0.049262	0.045363		0.094311	0.051131		0.051864	0.038919	0.035469	0.047999	0.051252	0.032683	0.045282				0.053927	0.16238	1.3339		0.035361			0.044289		0.055319		0.041098	0.042597	0.038504	0.050598
	11			0.07385	0.076895		0.076441			0.072836			0.061478	0.10231		0.051627	0.040097		0.050265	0.046208		0.12257	0.055054		0.1223	0.04247	0.038664	0.057997	0.052365	0.032933	0.045829				0.055032				0.03713			0.04867		0.066612		0.041519	0.043268	0.03983	0.14024
	12				0.13609					0.074953							0.048346		0.05156	0.046984			0.058923			0.052017	0.038873	0.078043	0.057643	0.036612	0.055709				0.066466				0.049309			0.092838		0.098644		0.047714	0.049802	0.042425
	13																0.048508			0.055836			0.071045			0.064761	0.052078			0.043468	0.059378				0.079274							0.10529				0.048795	0.051291	0.043466
	14																0.060884									0.10419				0.079238	0.067522															0.049466	0.060636	0.0474
	15																																													0.049952	0.07047	0.050056
	16																																													0.052214		0.051197
	17																																													0.0525		0.057184
	18																																															0.065778
	19																																															0.074522
	20																																															0.078233
	Total PB #	9	9	11	12	9	11	9	9	12	9	10	11	11	9	11	14	7	12	13	9	11	13	9	11	14	13	12	12	14	14	9	8	9	13	10	10	9	12	7	9	13	9	12	7	17	15	20	11
	Nuo-PB #	3	2	1	3	3	2	3	2	3	2	4	2	1	2	3	4	3	3	4	1	2	3	3	3	3	3	2	2	4	3	3	3	2	4	2	4	2	5	2	1	4	2	1	2	4	1	2	4
	nonNuo-PB #	6	7	10	9	6	9	6	7	9	7	6	9	10	7	8	10	4	9	9	8	9	10	6	8	11	10	10	10	10	11	6	5	7	9	8	6	7	7	5	8	9	7	11	5	13	14	18	7
	BCY	21°C	Dc
	Nucleus index	A1	A2	A3	A4	A5	A6	A7	A8	A9	A10	B1	B2	B3	B4	B5	B6	B7	B8	B9	B10	C1	C2	C3	C4	C5	C6	C7	C8	C9	C10	D1	D2	D3	D4	D5	D6	D7	D8	D9	D10	E1	E2	E3	E4	E5	E6	E7	E8
	1	0.051828	0.030015	0.01343	0.043872	0.029197	0.016874	0.028131	0.031344	0.05365	0.033944	0.010112	0.001501	0.017151	0.002473	0.001346	0.004773	0.021041	0.009686	0.001041	0.001566	0.018627	0.024821	0.011209	0.011421	0.011286	0.023513	0.018069	0.015346	0.034158	0.023266	0.00466	0.009322	0.00275	0.0231	0.024067	0.015428	0.014828	0.009201	0.001192	0.00174	0.027032	0.00182	0.031448	0.002652	0.007483	0.007159	0.008036	0.03604
	2	0.054751	0.03448	0.033388	0.053458	0.041766	0.036742	0.030984	0.045283	0.055842	0.042885	0.016625	0.001732	0.024413	0.011688	0.004612	0.014629	0.023259	0.017488	0.00116	0.005891	0.031111	0.036808	0.029055	0.03016	0.012101	0.045337	0.025703	0.038468	0.044732	0.030358	0.015704	0.03196	0.004325	0.024383	0.025048	0.015984	0.018174	0.014761	0.004999	0.008878	0.029145	0.004442	0.033386	0.004747	0.019213	0.007932	0.012113	0.056861
	3	0.057976	0.036745	0.059723	0.054191	0.050684	0.058764	0.03929	0.048795	0.056857	0.06835	0.030811	0.010178	0.027137	0.017312	0.007989	0.021809	0.024324	0.02775	0.001222	0.010919	0.037062	0.048618	0.038235	0.03351	0.043245	0.051468	0.047986	0.047663	0.049707	0.045181	0.019489	0.03196	0.016537	0.028946	0.03107	0.021109	0.021842	0.014892	0.012928	0.01052	0.038967	0.010481	0.034251	0.013756	0.022611	0.012452	0.018226	0.06599
	4	0.061967	0.070517	0.081985	0.063572	0.070093	0.065904	0.049966	0.065289	0.059636	0.069104	0.032764	0.011691	0.041509	0.03653	0.009142	0.024755	0.038726	0.030534	0.002924	0.027155	0.038183	0.067178	0.038377	0.038464	0.051985	0.056498	0.059719	0.049312	0.061811	0.520559	0.020609	0.037287	0.018915	0.029781	0.041293	0.027782	0.031085	0.019119	0.019576	0.020886	0.046578	0.013169	0.04082	0.018707	0.003966	0.012672	0.021475	0.072603
	5	0.063657	0.089906	0.10358	0.072751	0.073835	0.082153	0.075349	0.070059	0.06128	0.072846	0.035419	0.020728	0.043837	0.039903	0.014283	0.037514	0.039735	0.032215	0.004144	0.027322	0.039709	0.089872	0.044971	0.046286	0.059106	0.061472	0.06411	0.066599	0.064916	0.05693	0.020668	0.038619	0.024138	0.033248	0.053277	0.036452	0.032887	0.026082	0.020545	0.022202	0.049282	0.015943	0.044101	0.019561	0.07654	0.016306	0.029372	0.082718
	6	0.08192	0.096744	0.11887	0.07726	0.075962	0.085673	0.077637	0.077516	0.064047	0.088506	0.040301	0.032354	0.048496	0.040235	0.026956	0.040226	0.048546	0.032429	0.004708	0.028122	0.056147	0.092591	0.055082	0.046654	0.065714	0.084246	0.073384	0.068047	0.067589	0.069359	0.02191	0.046609	0.027461	0.037033	0.054825	0.037679	0.039659	0.029	0.022692	0.024729	0.05459	0.021617	0.049223	0.022651	0.049156	0.016604	0.052425	0.090195
	7	0.085834	0.10678	0.15289	0.079387	0.083075	0.089516	0.079676	0.083614	0.066537	0.10522	0.040383	0.037506	0.051349	0.042525	0.031287	0.040669	0.053442	0.032965	0.006935	0.029566	0.075807	0.09916	0.072597	0.052199	0.089273	0.0907	0.082059	0.075289	0.085639	0.076884	0.027471	0.04794	0.029026	0.041335	0.065385	0.038558	0.048696	0.033672	0.025469	0.026136	0.056318	0.025424	0.063866	0.023044	0.016216	0.016728	0.063763	0.095169
	8	0.090538	0.10731	0.21095	0.090882	0.091817	0.1016		0.089287		0.12349	0.041661	0.041879	0.06103	0.044696	0.041961	0.046723	0.054158	0.034634	0.009647	0.034997	0.087867	0.106	0.088298	0.054554	0.13903	0.10128	0.087786		0.10167	0.084071	0.036276	0.057262	0.029786	0.050204	0.070308	0.05567	0.054196	0.043865	0.029214	0.029344	0.05743	0.035809	0.069494	0.051277	0.020597	0.01866	0.068942	0.10506
	9	0.095108	0.11268	0.432073	0.10377	0.13274	0.11013		0.096118			0.044205	0.052104		0.04627		0.047973	0.059309	0.039251	0.037217	0.035534		0.11836	0.11784	0.065144		0.11256	0.099214			0.094873	0.043376	0.068168	0.029986	0.05868	0.07973	0.063242		0.05126	0.029976	0.029698	0.066147	0.039245	0.072294	0.056806	0.000886	0.026369	0.081635	0.10641
	10	0.11395	0.14067	0.537539		0.14827	0.13075		0.099227			0.052553	0.058095		0.048081		0.055608	0.066124	0.054693	0.039616	0.03737		0.13877		0.075908		0.11747	0.10587			0.097484	0.046035	0.074575	0.034072					0.085895	0.032104	0.030335	0.069063	0.042855	0.080565		0.005611	0.03381	0.164057	0.11255
	11	0.11556	0.18541									0.054842	0.058806		0.051891		0.056232	0.075645	0.064029	0.043279	0.058985						0.12775				0.10332	0.054333		0.069285						0.033231	0.03731	0.074373	0.045848	0.085801		0.015243	0.05997		0.14036
	12	0.604449										0.059927	0.664749		0.054546		0.072058	0.097477		0.049428							0.14609				0.11346	0.079401								0.03538	0.043907		0.054709			0.009786	0.06833
	13											0.073478	0.079131		0.056752					0.052511											0.12295									0.040046	0.05056					0.024848	0.071944
	14											0.086036	0.083317		0.064677																										0.052437					0.041793	0.074272
	15											0.090081			0.077415																															0.013569
	16																																													0.005443
	17																																													0.007647
	Total PB #	12	11	10	9	10	10	7	10	7	8	15	14	8	15	8	12	12	11	13	11	8	10	9	10	8	12	10	7	8	13	12	10	11	9	9	9	8	10	13	14	11	12	11	9	17	14	10	11
	Nuo-PB #	3	3	2	2	1	3	2	3	1	2	4	4	2	4	2	3	4	2	4	3	1	3	3	3	2	2	3	2	3	4	2	3	3	2	3	3	2	3	4	5	3	2	3	2	5	4	2	3
	nonNuo-PB #	9	8	8	7	9	7	5	7	6	6	11	10	6	11	6	9	8	9	9	8	7	7	6	7	6	10	7	5	5	9	10	7	8	7	6	6	6	7	9	9	8	10	8	7	12	10	8	8
	BCY	27°C	Dc
	Nucleus index	A1	A2	A3	A4	A5	A6	A7	A8	A9	A10	B1	B2	B3	B4	B5	B6	B7	B8	B9	B10	C1	C2	C3	C4	C5	C6	C7	C8	C9	C10	D1	D2	D3	D4	D5	D6	D7	D8	D9	D10	E1	E2	E3	E4	E5	E6	E7	E8
	1	0.023365	0.010617	0.01522	0.002585	0.030651	0.013305	0.006494	0.018981	0.008691	0.014939	0.013681	0.01015	0.012787	0.00089	0.000427	0.002232	0.00081	0.005059	0.001509	0.003837	0.00973	0.030367	0.006232	0.009203	0.001117	0.028418	0.030955	0.024808	0.041997	0.024687	0.043798	0.003958	0.004896	0.003924	0.001929	0.016285	0.008299	0.029885	0.005374	0.011478	0.025977	0.004242	0.003225	0.013457	0.008962	0.035183	0.030167	0.009889
	2	0.036541	0.014823	0.022761	0.024878	0.050012	0.028662	0.034172	0.040589	0.022876	0.014995	0.028333	0.016759	0.013755	0.005516	0.008124	0.002368	0.002245	0.028182	0.018239	0.019638	0.030938	0.032187	0.025304	0.014349	0.025018	0.042211	0.045625	0.04503	0.046897	0.051189	0.048849	0.028746	0.016593	0.022347	0.006212	0.030779	0.022618	0.052658	0.017776	0.032326	0.041228	0.021665	0.031854	0.038687	0.031498	0.037838	0.033947	0.015605
	3	0.038215	0.021853	0.03014	0.045911	0.050653	0.036845	0.037106	0.047491	0.023385	0.021782	0.031348	0.02057	0.022784	0.015515	0.012428	0.014864	0.005139	0.033922	0.022739	0.029509	0.034068	0.043268	0.027738	0.017391	0.026803	0.047126	0.051673	0.049039	0.051121	0.058493	0.050493	0.032656	0.022434	0.034953	0.017329	0.042694	0.035874	0.069023	0.021871	0.04458	0.052316	0.02295	0.036482	0.040339	0.03914	0.040931	0.035512	0.026471
	4	0.045381	0.024923	0.030675	0.047713	0.052892	0.040099	0.037214	0.053187	0.033376	0.028868	0.036787	0.022126	0.028649	0.023521	0.019071	0.021484	0.023695	0.035532	0.022865	0.035967	0.034496	0.045685	0.028012	0.041716	0.032249	0.051483	0.054594	0.059277	0.061282	0.08003	0.055761	0.042125	0.037418	0.04452	0.029303	0.046117	0.037509	0.076218	0.029361	0.047029	0.055122	0.032237	0.036772	0.040671	0.044977	0.051462	0.043076	0.034384
	5	0.047596	0.025297	0.034385	0.049283	0.053683	0.043791	0.039431	0.065406	0.033611	0.032696	0.060432	0.025381	0.029448	0.029969	0.022379	0.030432	0.023958	0.04231	0.023136	0.038295	0.037039	0.048592	0.032411	0.042184	0.032687	0.053539	0.058752	0.068836	0.070881	0.081772	0.060861	0.047263	0.050556	0.048079	0.038333	0.049569	0.042715	0.077648	0.030021	0.048205	0.061828	0.040035	0.039748	0.045554	0.058982	0.060053	0.045388	0.039392
	6	0.052401	0.029058	0.040991	0.050642	0.063704	0.045918	0.041348	0.066468	0.042055	0.037099	0.065458	0.032778	0.036597	0.032628	0.024306	0.031531	0.034489	0.042408	0.023939	0.039534	0.040511	0.050007	0.03461	0.042853	0.032962	0.053912	0.064124	0.07719	0.077247	0.10933	0.064441	0.049566	0.0512	0.048396	0.060315	0.055097	0.048912	0.078686	0.032228	0.05354	0.062476	0.046557	0.041083	0.053034	0.074089	0.061893	0.048117	0.039867
	7	0.055261	0.029342	0.047547	0.057069	0.067797	0.048646	0.053115	0.067346	0.047322	0.040927	0.067398	0.037385	0.03753	0.03471	0.025181	0.031782	0.038273	0.042636	0.026896	0.040395	0.05171	0.051055	0.035114	0.043755	0.039074	0.055737	0.069604	0.098141	0.081161	0.11556	0.067322	0.053065	0.055873	0.059536	0.061172	0.060297	0.053693	0.099724	0.033809	0.055054	0.073748	0.048547	0.045589	0.05955	0.07447	0.070502	0.050453	0.040927
	8	0.067189	0.030531	0.055365	0.063002	0.071671	0.048762	0.055134	0.071464	0.054365	0.046368	0.084143	0.038444	0.038341	0.035323	0.025723	0.034088	0.039974	0.042706	0.034874	0.045545	0.063129	0.090243	0.037636	0.046242	0.039922	0.067929	0.077378				0.071245	0.053243	0.072361	0.060286	0.063371	0.064188	0.054882	0.17914	0.03439	0.055093	0.077155	0.052129	0.046435	0.061959	0.074809	0.076417	0.051069	0.041813
	9	0.073866	0.034735	0.091208			0.051044	0.058172		0.059934	0.048819		0.039991	0.041728	0.045098	0.026909	0.04401	0.042408	0.044292	0.038304	0.049628	0.067872		0.043473	0.048176	0.046441	0.070311					0.082362	0.053364	0.086679	0.063325	0.066344	0.082198	0.056239		0.044048	0.059411	0.07965	0.054951	0.047526	0.074681	0.077619	0.076915	0.051295	0.050711
	10		0.044959				0.053703			0.066611	0.054475		0.046368	0.047834	0.045461	0.031617	0.047718	0.046594	0.049058	0.047514	0.050847			0.044019	0.056515	0.051257	0.07033					0.12446	0.064827	0.092609	0.066224	0.071257	0.10441	0.056594		0.046127	0.062131	0.081739	0.059842	0.052248	0.076193	0.10017	0.082573	0.054464	0.052989
	11		0.048492							0.07635	0.071688		0.052398	0.049763	0.04686	0.035816	0.055419	0.05222	0.061734	0.048371	0.052797					0.056851							0.06536	0.10583	0.069162	0.073482		0.067075		0.047153	0.063224	0.08832	0.061405	0.064295	0.082301	0.116	0.094099	0.06112	0.054264
	12		0.064533										0.057873	0.064015	0.048025	0.041069	0.058928	0.058098		0.050329	0.059001					0.088366							0.069745		0.072598	0.095531		0.067612		0.058985	0.068817		0.07299	0.074917	0.09955		0.11225	0.063669	0.094728
	13													0.068311	0.062717	0.048564	0.059437	0.06415		0.052709													0.084372			0.13112				0.06077	0.071072		0.075576	0.079454			0.116	0.065481	0.098627
	14													0.068859	0.097388	0.051126	0.083632	0.074391		0.05636																				0.069568	0.094876		0.14164					0.066106	0.11115
	15													0.069242		0.051208				0.058062																				0.10255
	16															0.053353				0.059572
	17															0.05506
	Total PB #	9	12	9	8	8	10	9	8	11	11	8	12	15	14	17	14	14	11	16	12	9	8	10	10	12	10	8	7	7	7	10	13	11	12	13	10	12	8	15	14	11	14	13	12	11	13	14	14
	Nuo-PB #	3	2	3	3	2	2	2	2	2	2	2	3	2	3	2	3	5	2	4	3	1	3	3	3	2	2	2	1	3	2	4	2	4	4	3	2	3	4	4	3	3	2	3	3	3	4	4	2
	nonNuo-PB #	6	10	6	5	6	8	7	6	9	9	6	9	13	11	15	11	9	9	12	9	8	5	7	7	10	8	6	6	4	5	6	11	7	8	10	8	9	4	11	11	8	12	10	9	8	9	10	12
	BCY	21°C	Rc
	Nucleus index	A1	A2	A3	A4	A5	A6	A7	A8	A9	A10	B1	B2	B3	B4	B5	B6	B7	B8	B9	B10	C1	C2	C3	C4	C5	C6	C7	C8	C9	C10	D1	D2	D3	D4	D5	D6	D7	D8	D9	D10	E1	E2	E3	E4	E5	E6	E7	E8
	1	0.040003	0.044303	0.033301	0.029481	0.010719	0.025038	0.045627	0.070823	0.031269	0.008446	0.030461	0.044598	0.032135	0.033826	0.042778	0.038016	0.072671	0.00761	0.028219	0.057722	0.4457	0.015598	0.017555	0.037703	0.036943	0.028819	0.036124	0.037041	0.017991	0.043736	0.035479	0.03495	0.043629	0.023392	0.016873	0.024682	0.025332	0.018897	0.012221	0.012949	0.034121	0.040658	0.008295	0.020384	0.012189	0.038973	0.011141	0.021982
	2	0.056772	0.044503	0.044303	0.03147	0.028988	0.026875	0.051363	0.07672	0.038647	0.008636	0.030495	0.044686	0.033347	0.035103	0.047232	0.039246	0.075185	0.037538	0.041201	0.05971	0.05101	0.02467	0.020146	0.044698	0.040529	0.036703	0.039384	0.040749	0.024468	0.050393	0.037423	0.036724	0.043633	0.034236	0.023095	0.025144	0.043736	0.019526	0.015559	0.015166	0.039385	0.040904	0.015075	0.021132	0.018721	0.046497	0.015086	0.022022
	3	0.063512	0.04562	0.044503	0.042883	0.04367	0.039933	0.06489	0.078061	0.04381	0.016156	0.034286	0.047884	0.037472	0.038572	0.049984	0.046538	0.076765	0.059444	0.043381	0.061491	0.054601	0.032026	0.020736	0.049363	0.045216	0.044739	0.040252	0.079596	0.04417	0.053554	0.039346	0.046537	0.044676	0.039406	0.023639	0.02687	0.052347	0.024214	0.022082	0.026982	0.043384	0.049139	0.026925	0.02394	0.019547	0.047251	0.016117	0.026081
	4	0.074166	0.048715	0.04562	0.050507	0.047553	0.04072	0.072729	0.082974	0.044969	0.030472	0.040701	0.050002	0.040174	0.040176	0.053631	0.047675	0.084195	0.068696	0.047601	0.07309	0.063658	0.033481	0.027968	0.049364	0.056433	0.052571	0.042086	0.085895	0.045329	0.060011	0.040296	0.050249	0.058505	0.044593	0.029532	0.031167	0.053047	0.031688	0.02454	0.029908	0.049444	0.0492	0.043085	0.02768	0.020806	0.04809	0.017094	0.041319
	5	0.078435	0.049644	0.048715	0.052802	0.049657	0.047832	0.08081	0.10468	0.050422	0.032405	0.042305	0.050945	0.046463	0.047156	0.064643	0.047908	0.092479	0.10057	0.062923	0.075409	0.067654	0.050395	0.04367	0.063896	0.058766	0.094149	0.043293	0.096891	0.049301	0.065189	0.041869	0.058405	0.05968	0.044921	0.036151	0.036425	0.057246	0.039885	0.025856	0.030276	0.052598	0.051436	0.047779	0.029669	0.024668	0.059032	0.022055	0.042184
	6	0.084255	0.05192	0.049644	0.053019	0.058617	0.054944	0.081529	0.10579	0.058643	0.04083	0.043035	0.055351	0.046672	0.050692	0.073015	0.055889	0.096763	0.10089	0.064914	0.090195	0.069462	0.051248	0.043721	0.065746	0.064093	0.10354	0.050099	0.10001	0.050514	0.067951	0.048466	0.06088	0.064379	0.050786	0.042398	0.043433	0.059821	0.039952	0.02714	0.033022	0.054681	0.053166	0.05101	0.031071	0.026643	0.060505	0.023018	0.044369
	7	0.085229	0.05427	0.05192	0.062084	0.059128	0.058121	0.084248	0.1067	0.060709	0.041769	0.049535	0.055709	0.053777	0.055541	0.074087	0.056782	0.10267	0.11803	0.070425	0.10297	0.086929	0.057116	0.044199	0.066096	0.067847	0.11032	0.052548	0.10442	0.059792	0.07126	0.05045	0.062686	0.071804	0.058558	0.050612	0.046157	0.061624	0.050016	0.030353	0.033529	0.062565	0.061997	0.051647	0.033442	0.030063	0.06284	0.023562	0.051933
	8	0.095438	0.058042	0.053499	0.068033	0.064059	0.058378	0.093505	0.10915	0.065133	0.043859	0.052194	0.060338	0.060147	0.059879	0.075222	0.06048	0.10805	0.12019	0.088352	0.10446	0.090974	0.11147	0.044245	0.075334	0.091708	0.13138	0.056944	0.12528	0.062061	0.073317	0.055022	0.067546	0.077508	0.060321	0.052918	0.04965	0.066954	0.056883	0.030612	0.038396	0.062598	0.08621	0.071978	0.03376	0.043978	0.064757	0.028052	0.054477
	9	0.10395	0.064008	0.060032	0.0685	0.068508	0.066557	0.10235		0.070103	0.054631	0.053252	0.06065	0.063121	0.063123	0.09564	0.064597	0.12554	0.1305	0.12769	0.10501	0.091176	0.1202	0.044663	0.079783	0.12387	0.14282	0.0609	0.15985	0.062092	0.075095	0.057682	0.069975	0.089775	0.066435	0.054015	0.063693	0.07672		0.031647	0.042398	0.074266	0.088105	0.072771	0.034591	0.044598	0.067519	0.03402	0.061527
	10	0.10806	0.679148	0.064008	0.069977	0.077536	0.068737			0.075035	0.054717	0.065567		0.065296	0.064102	0.12079	0.066438	0.12977	0.13326	0.14798		0.10203	0.13092	0.051609	0.085184		0.17996	0.064759	0.17105	0.078046	0.086083	0.060697		0.091917		0.054795				0.037016	0.063883	0.075761		0.081214	0.034725	0.044639	0.072835	0.034095
	11	0.12525		0.733765	0.076061		0.078398				0.054772	0.069935		0.072879			0.077806		0.14385	0.18137			0.13556	0.052338			0.19527	0.067274			0.090517	0.061712				0.062591				0.038381				0.089753	0.044986	0.048996		0.036116
	12	0.1367		0.080443			0.10954				0.055866								0.18131				0.1741	0.052923				0.077971			0.092869	0.067593													0.046612	0.051896		0.046979
	13						0.10305												0.18465				0.21069	0.060383				0.081731				0.075934													0.05444	0.054126		0.054256
	14						0.10528																	0.066551																								0.067165
	15						0.17125
	16
	17
	Total PB #	12	10	12	11	10	15	9	8	10	12	11	9	11	10	10	11	10	13	11	9	10	13	14	10	9	11	13	10	10	12	13	9	10	9	11	9	9	8	11	10	10	9	11	13	13	10	14	9
	Nuo-PB #	2	3	5	2	2	4	3	1	2	4	1	4	3	2	1	3	2	4	2	4	3	4	2	3	2	2	2	2	2	2	2	2	3	1	2	2	1	2	1	4	3	2	4	2	3	2	3	2
	nonNuo-PB #	10	7	7	9	8	11	6	7	8	8	10	5	8	8	9	8	8	9	9	5	7	9	12	7	7	9	11	8	8	10	11	7	7	8	9	7	8	6	10	6	7	7	7	11	10	8	11	7
	YHB	12°C	Dc
	Nucleus index	A1	A2	A3	A4	A5	A6	A7	A8	A9	A10	B1	B2	B3	B4	B5	B6	B7	B8	B9	B10	C1	C2	C3	C4	C5	C6	C7	C8	C9	C10	D1	D2	D3	D4	D5	D6	D7	D8	D9	D10	E1	E2	E3	E4	E5	E6	E7	E8
	1	0.048514	0.015125	0.069768	0.049376	0.069312	0.1365	0.058966	0.13086	0.087878	0.071421	0.062832	0.081677	0.11389	0.052504	0.11886	0.11923	0.083546	0.042199	0.042538	0.091615	0.1463	0.27033	0.099733	0.2617	0.13448	0.13064	0.37298	0.11124	0.14507	0.20644	0.30049	0.15946	0.11752	0.27877	0.071667	0.071667	0.04719	0.16112	0.10424	0.29353	0.04665	0.065025	0.023854	0.072128	0.050875	0.11591	0.15743	0.065531
	2	0.046922	0.035676	0.071304						0.17504			0.11343		0.13166	0.20754		0.097356		0.047017		0.18632		0.12021			0.22123									0.1289			0.20743	0.17165			0.073657	0.046733		0.054153
	3
	Total PB #	2	2	2	1	1	1	1	1	2	1	1	2	1	2	2	1	2	1	2	1	2	1	2	1	1	2	1	1	1	1	1	1	1	1	2	1	1	2	2	1	1	2	2	1	2	1	1	1
	Nuo-PB #	1	1	2	1	1	1	1	1	1	1	0	1	1	1	1	1	1	1	2	1	2	1	2	1	0	1	1	1	1	1	1	1	1	1	2	1	1	2	1	1	1	2	1	1	1	1	1	0
	nonNuo-PB #	1	1	0	0	0	0	0	0	1	0	1	1	0	1	1	0	1	0	0	0	0	0	0	0	1	1	0	0	0	0	0	0	0	0	0	0	0	0	1	0	0	0	1	0	1	0	0	1
	YHB	16°C	Dc
	Nucleus index	A1	A2	A3	A4	A5	A6	A7	A8	A9	A10	B1	B2	B3	B4	B5	B6	B7	B8	B9	B10	C1	C2	C3	C4	C5	C6	C7	C8	C9	C10	D1	D2	D3	D4	D5	D6	D7	D8	D9	D10	E1	E2	E3	E4	E5	E6	E7	E8
	1	0.19458	0.13263	0.048687	0.16147	0.097798	0.19185	0.18459	0.14403	0.09941	0.060033	0.16135	0.086196	0.087319	0.32932	0.067896	0.4386	0.29638	0.20895	0.17122	0.2503	0.10299	0.059647	0.057347	0.12125	0.089732	0.046547	0.054333	0.045479	0.031824	0.03505	0.045608	0.078869	0.048906	0.083217	0.085305	0.057556	0.2161	0.052906	0.033316	0.030921	0.1951	0.1382	0.11237	0.16991	0.13508	0.23285	0.14	0.20457
	2			0.15574		0.12151					0.067659		0.13639	0.19764		0.24139				0.22123			0.10327	0.066131			0.051153	0.061155	0.063967	0.050978	0.053469	0.067495		0.053418		0.10742	0.080178		0.068213	0.042731	0.073844			0.11947
	3																													0.051032							0.095274		0.071868
	Total PB #	1	1	2	1	2	1	1	1	1	2	1	2	2	1	2	1	1	1	2	1	1	2	2	1	1	2	2	2	3	2	2	1	2	1	2	3	1	3	2	2	1	1	2	1	1	1	1	1
	Nuo-PB #	0	1	2	1	1	1	1	1	1	1	1	1	1	1	1	1	1	1	2	1	1	1	1	1	0	2	1	1	1	1	1	1	1	1	2	3	1	1	1	1	1	1	2	1	1	0	1	1
	nonNuo-PB #	1	0	0	0	1	0	0	0	0	1	0	1	1	0	1	0	0	0	0	0	0	1	1	0	1	0	1	1	2	1	1	0	1	0	0	0	0	2	1	1	0	0	0	0	0	1	0	0
	YHB	21°C	Dc
	Nucleus index	A1	A2	A3	A4	A5	A6	A7	A8	A9	A10	B1	B2	B3	B4	B5	B6	B7	B8	B9	B10	C1	C2	C3	C4	C5	C6	C7	C8	C9	C10	D1	D2	D3	D4	D5	D6	D7	D8	D9	D10	E1	E2	E3	E4	E5	E6	E7	E8
	1	0.18346	0.046115	0.11275	0.19914	0.17276	0.17911	0.041572	0.048097	0.16739	0.12336	0.01264	0.27265	0.11245	0.16964	0.10245	0.075768	0.14393	0.16605	0.20499	0.063799	0.055121	0.065831	0.1762	0.17676	0.26002	0.083925	0.001802	0.27787	0.18839	0.16123	0.12835	0.1317	0.028607	0.054542	0.12776	0.11108	0.24069	0.26597	0.19841	0.20548	0.074251	0.084057	0.23945	0.082163	0.11729	0.15974	0.067259	0.051345
	2		0.16099					0.11289	0.17521		0.13502	0.14123					0.098668				0.14751	0.14259					0.32455	0.10606		0.26207				0.038367	0.093415	0.13118	0.1849					0.1132	0.1054					0.076376	0.07039
	3																																	0.042921
	4																																	0.081899
	Total PB #	1	2	1	1	1	1	2	2	1	2	2	1	1	1	1	2	1	1	1	2	2	1	1	1	1	2	2	1	2	1	1	1	4	2	2	2	1	1	1	1	2	2	1	1	1	1	2	2
	Nuo-PB #	1	2	1	0	1	1	1	2	1	1	1	1	0	1	0	1	1	1	1	1	1	0	1	1	1	2	0	1	1	1	1	1	2	1	1	1	1	1	1	1	1	1	0	1	1	1	1	2
	nonNuo-PB #	0	0	0	1	0	0	1	0	0	1	1	0	1	0	1	1	0	0	0	1	1	1	0	0	0	0	2	0	1	0	0	0	2	1	1	1	0	0	0	0	1	1	1	0	0	0	1	0
	YHB	27°C	Dc
	Nucleus index	A1	A2	A3	A4	A5	A6	A7	A8	A9	A10	B1	B2	B3	B4	B5	B6	B7	B8	B9	B10	C1	C2	C3	C4	C5	C6	C7	C8	C9	C10	D1	D2	D3	D4	D5	D6	D7	D8	D9	D10	E1	E2	E3	E4	E5	E6	E7	E8
	1	0.1973	0.11954	0.059566	0.15119	0.25688	0.15374	0.050581	0.17424	0.22172	0.26205	0.22893	0.27664	0.11818	0.12996	0.24736	0.11556	0.17747	0.13906	0.10429	0.19803	0.39966	0.2332	0.27287	0.047705	0.073715	0.066288	0.022975	0.18843	0.25591	0.14961	0.059002	0.10212	0.061557	0.10419	0.12211	0.1759	0.32656	0.37453	0.24727	0.38709	0.050368	0.05604	0.075345	0.093466	0.10525	0.061556	0.06243	0.2202
	2							0.10361												0.13213					0.11664	0.13523	0.12634	0.16101				0.08961		0.084166		0.19209
	3
	Total PB #	1	1	1	1	1	1	2	1	1	1	1	1	1	1	1	1	1	1	2	1	1	1	1	2	2	2	2	1	1	1	2	1	2	1	2	1	1	1	1	1	1	1	1	1	1	1	1	1
	Nuo-PB #	1	1	1	1	1	1	2	1	1	1	1	1	1	1	1	1	1	0	2	1	0	1	1	1	1	0	1	1	1	1	2	1	2	1	1	1	0	1	1	0	1	1	0	1	0	0	0	1
	nonNuo-PB #	0	0	0	0	0	0	0	0	0	0	0	0	0	0	0	0	0	1	0	0	1	0	0	1	1	2	1	0	0	0	0	0	0	0	1	0	1	0	0	1	0	0	1	0	1	1	1	0
	YHB	21°C	Rc
	Nucleus index	A1	A2	A3	A4	A5	A6	A7	A8	A9	A10	B1	B2	B3	B4	B5	B6	B7	B8	B9	B10	C1	C2	C3	C4	C5	C6	C7	C8	C9	C10	D1	D2	D3	D4	D5	D6	D7	D8	D9	D10	E1	E2	E3	E4	E5	E6	E7	E8
	1	0.02898	0.36149	0.15695	0.22712	0.29887	0.22534	0.062557	0.050437	0.43903	0.080544	0.00529	0.66431	0.55769	0.58825	0.77904	0.028551	0.48494	0.32161	0.26022	0.2655	0.14241	0.091646	0.13208	0.10762	0.11371	0.16092	0.075074	0.098989	0.10993	0.095413	0.007309	0.087547	0.021628	0.066296	0.087589	0.18662	0.22814	0.1523	0.177	0.35529	0.26772	0.16764	0.071189	0.15092	0.064402	0.13892	0.13757	0.09868
	2	0.32309						0.19234	0.21943		0.1977	0.24841					0.10244				0.89666		0.10459								0.12983			0.043113			0.27495				0.56719	0.32182	0.4304	0.14924	0.19974		0.23314	0.2561
	3																0.17007																														0.27761
	Total PB #	2	1	1	1	1	1	2	2	1	2	2	1	1	1	1	3	1	1	1	2	1	2	1	1	1	1	1	1	1	2	1	1	2	1	1	2	1	1	1	2	2	2	2	2	1	3	2	1
	Nuo-PB #	1	1	1	1	0	0	1	2	1	2	1	1	0	1	1	1	1	1	0	1	1	2	1	1	1	1	1	1	1	2	0	0	1	1	1	2	1	1	1	1	1	1	0	2	1	1	1	1
	nonNuo-PB #	1	0	0	0	1	1	1	0	0	0	1	0	1	0	0	2	0	0	1	1	0	0	0	0	0	0	0	0	0	0	1	1	1	0	0	0	0	0	0	1	1	1	2	0	0	2	1	0
Fig. 5b	BCY
Number of PBs per nucleus		Total PB #					Nuo-PB #					nonNuo-PB #
	Seedling	12°C	16°C	21°C	27°C	Rc-21°C	12°C	16°C	21°C	27°C	Rc-21°C	12°C	16°C	21°C	27°C	Rc-21°C
	1 (A1-A10)	8.9	10	9.4	9.5	10.9	2.5	2.4	2.2	2.3	2.8	6.4	7.6	7.2	7.2	8.1
	2 (B1-B10)	10.2	10.7	11.9	13.3	10.5	2.8	2.7	3.2	2.9	2.6	7.4	8	8.7	10.4	7.9
	3 (C1-C10)	11.8	12.3	9.5	8.8	11.2	3.7	2.8	2.6	2.2	2.4	8.1	9.5	6.9	6.6	8.8
	4 (D1-D10)	11.5	9.6	10.5	11.8	9.9	2.3	2.8	3	3.3	2	9.2	6.8	7.5	8.5	7.9
	5 (E1-E10)	9.4	12.6	11.6	13.3	11.2	2.7	2.5	3	2.8	2.6	6.7	10.1	8.6	10.5	8.6
	6 (F1-F10)	10	10.8		10.7	9.4	2.4	2.6		2.6	2.6	7.6	8.2		8.1	6.8
	7 (G1-G10)	13	10.1	11.2	8.4	10.3	3.2	2.4	3.3	2.5	2.3	9.8	7.7	7.9	5.9	8
	8 (H1-H10)	11.5	10.3	11.3	9.3	12.2	3.6	2.2	2.6	2.3	2.6	7.9	8.1	8.7	7	9.6
	9 (I1-I10)	7.1	11.5	10.4	9.8	11	2.6	3.8	2.3	2.2	2.6	4.5	7.7	8.1	7.6	8.4
	10 (J1-J10)	12.5		8.9	10	8.2	2.8		2.1	2.5	2.9	9.7		6.8	7.5	5.3
	Avg	10.59	10.8778	10.5222	10.49	10.48	2.86	2.68889	2.7	2.56	2.54	7.73	8.18889	7.82222	7.93	7.94
Fig. 5c	YHB
Number of PBs per nucleus		Total PB #					Nuo-PB #					nonNuo-PB #
	Seedling	12°C	16°C	21°C	27°C	Rc-21°C	12°C	16°C	21°C	27°C	Rc-21°C	12°C	16°C	21°C	27°C	Rc-21°C
	1 (A1-A10)	1.4	1.3	1.4	1.1	1.4	1.1	1	1.1	1.1	1	0.3	0.3	0.3	0	0.4
	2 (B1-B10)	1.5	1.4	1.3	1.1	1.4	1	1.1	0.8	1	0.8	0.5	0.3	0.5	0.1	0.6
	3 (C1-C10)	1.3	1.8	1.4	1.4	1.2	1.1	1	0.9	0.8	1.2	0.2	0.8	0.5	0.6	0
	4 (D1-D10)	1.3	1.9	1.6	1.3	1.3	1.2	1.3	1.1	1	0.9	0.1	0.6	0.5	0.3	0.4
	5 (E1-E10)	1.5	1.1	1.4	1	2	1.1	1	1	0.6	1.1	0.4	0.1	0.4	0.4	0.9
	6 (F1-F10)	1.5	1.6	1.1	1.7	1.4	1.2	1.2	0.9	1.1	1	0.3	0.4	0.2	0.6	0.4
	7 (G1-G10)	1.6	1.4	1.2	1.2	1.4	1	1.1	1	1.1	1.1	0.6	0.3	0.2	0.1	0.3
	8 (H1-H10)	1.4	1.4	1.1	1	1.3	1	1.2	1	0.9	1	0.4	0.2	0.1	0.1	0.3
	9 (I1-I10)	1.4	1.2	1.5	1.8	1.4	1	1	1.1	1.3	1.1	0.4	0.2	0.4	0.5	0.3
	10 (J1-J10)	1.25		1.2	1.7	1	0.875		0.7	1	1	0.375		0.5	0.7	0
	Avg	1.415	1.45556	1.32	1.33	1.38	1.0575	1.1	0.96	0.99	1.02	0.3575	0.355556	0.36	0.34	0.36
Fig. 5d		BCY
Percentage of Nuclei	Nuclei Groups	12°C	16°C	21°C	27°C	Rc-21°C
with ≥2 Nuo-PB	Group A	70.5882	86.6667	86.6667	81.8182	75.7576
≥6 nonNuo-PB	Group B	78.7879	83.3333	90	76.4706	81.8182
	Group C	75.7576	80	80	78.7879	85.2941
	Avg	75.0446	83.3333	85.5556	79.0255	80.9566
	s.e.	4.14606	3.33333	5.09175	2.68171	4.82629
Fig. 5d		YHB
Percentage of Nuclei	Nuclei Groups	12°C	16°C	21°C	27°C	Rc-21°C
with 1 Nuo-PB	Group A	54.5455	56.6667	64.7059	58.8235	61.7647
0 nonNuo-PB	Group B	57.5758	53.3333	54.5455	63.6364	54.5455
	Group C	50	53.3333	66.6667	54.5455	57.5758
	Avg	54.0404	54.4444	61.9727	59.0018	57.962
	s.e.	3.81305	1.9245	6.50644	4.54808	3.62509
Fig. 5g		BCY					YHB
PB volume (µm3)	Seedling	12°C	16°C	21°C	27°C	Rc-21°C	12°C	16°C	21°C	27°C	Rc-21°C
	1 (A1-A10)	0.058786	0.0480174	0.0878396	0.0434454	0.0744792	0.0791548	0.138427	0.143624	0.167332	0.228634
	2 (B1-B10)	0.0543784	0.0405769	0.0398033	0.0379894	0.0688459	0.091783	0.228954	0.144197	0.17494	0.446434
	3 (C1-C10)	0.0446195	0.0432847	0.0666987	0.0504038	0.0744878	0.195446	0.0707357	0.170017	0.187463	0.115147
	4 (D1-D10)	0.0600792	0.117831	0.0340143	0.0556631	0.0446442	0.169113	0.0814666	0.156999	0.202193	0.153058
	5 (E1-E10)	0.0685371	0.0416758	0.0451775	0.0548546	0.043973	0.0844117	0.176056	0.126095	0.0924793	0.191244
	6 (F1-F10)	0.0911924	0.0498977		0.0484136	0.0496838	0.149203	0.209143	0.166711	0.0743282	0.372725
	7 (G1-G10)	0.047215	0.0624438	0.0507628	0.0596659	0.0619501	0.146722	0.185004	0.185658	0.16773	0.374674
	8 (H1-H10)	0.0584626	0.0499294	0.055018	0.0515617	0.0641995	0.140443	0.18233	0.225734	0.132741	0.264656
	9 (I1-I10)	0.0827013	0.0393999	0.0514159	0.0447584	0.0572267	0.121544	0.244345	0.321035	0.131932	0.231826
	10 (J1-J10)	0.0462206		0.0331587	0.0638055	0.0630192	0.109213		0.175206	0.120329	0.186006
	Avg	0.0612192	0.0547841	0.0515432	0.0510561	0.0602509	0.128703	0.168496	0.181527	0.145147	0.25644
Fig. 5e	Cotyledon Size Measurements (mm2)
		YHB					BCY
		12°C	16°C	21°C	27°C	Rc 21°C	12°C	16°C	21°C	27°C	Rc 21°C
	1	0.408266	0.483871	0.513105	0.292339	0.605847	0.126008	0.157258	0.144153	0.146169	0.361895
	2	0.36996	0.349798	0.451613	0.295363	0.674395	0.118952	0.123992	0.121976	0.108871	0.341734
	3	0.421371	0.581653	0.471774	0.56754	0.595766	0.13004	0.136089	0.0856855	0.0756048	0.451613
	4	0.376008	0.570565	0.490927	0.49496	0.833669	0.158266	0.0997984	0.106855	0.0705645	0.368952
	5	0.299395	0.424395	0.59879	0.384073	0.770161	0.139113	0.138105	0.122984	0.13004	0.333669
	6	0.31754	0.304435	0.589718	0.379032	0.433468	0.105847	0.136089	0.131048	0.159274	0.283266
	7	0.325605	0.278226	0.52621	0.447581	0.438508	0.122984	0.103831	0.129032	0.110887	0.295363
	8	0.331653	0.613911	0.487903	0.438508	0.450605	0.101815	0.11996	0.114919	0.101815	0.387097
	9	0.33871	0.497984	0.530242	0.387097	0.493952	0.135081	0.103831	0.0917339	0.126008	0.322581
	10	0.416331	0.512097	0.471774	0.370968	0.685484	0.105847	0.100806	0.077621	0.152218	0.381048
	11	0.387097	0.464718	0.477823	0.300403	0.700605	0.0866935	0.114919	0.113911	0.109879	0.410282
	12	0.34879	0.381048	0.395161	0.519153	0.684476	0.115927	0.0826613	0.0977823	0.0836694	0.30746
	13	0.159274	0.412298	0.711694	0.547379	0.658266	0.118952	0.133065	0.117944	0.0967742	0.233871
	14	0.16129	0.517137	0.574597	0.402218	0.559476	0.0987903	0.0987903	0.110887	0.106855	0.243952
	15	0.400202	0.458669	0.476815	0.393145	0.53125	0.0887097	0.106855	0.111895	0.102823	0.329637
	16	0.342742	0.459677	0.481855	0.512097	0.612903	0.115927	0.101815	0.135081	0.0997984	0.292339
	17	0.319556	0.493952	0.404234	0.561492	0.560484	0.116935	0.125	0.131048	0.0987903	0.233871
	18	0.366935	0.40625	0.46371	0.638105	0.705645	0.111895	0.105847	0.11996	0.109879	0.319556
	19	0.361895	0.316532	0.403226	0.666331	0.733871	0.0977823	0.0957661	0.09375	0.11996	0.382056
	20	0.452621	0.353831	0.446573	0.336694	0.711694	0.139113	0.115927	0.116935	0.13004	0.263105
	21	0.438508	0.337702	0.602823	0.3125	0.800403	0.102823	0.146169	0.121976	0.11996	0.277218
	22	0.264113	0.305444	0.550403	0.502016	0.799395	0.134073	0.103831	0.129032	0.145161	0.304435
	23	0.271169	0.33871	0.524194	0.597782	0.837702	0.0997984	0.141129	0.102823	0.134073	0.236895
	24	0.245968	0.637097	0.333669	0.607863	0.464718	0.0917339	0.121976	0.122984	0.0997984	0.308468
	25	0.267137	0.530242	0.400202	0.507056	0.447581	0.0987903	0.103831	0.104839	0.0846774	0.227823
	26	0.300403	0.316532	0.423387	0.429435	0.372984	0.142137	0.131048	0.116935	0.116935	0.267137
	27	0.315524	0.334677	0.252016	0.384073	0.592742	0.0866935	0.126008	0.128024	0.0987903	0.160282
	28	0.233871	0.602823	0.306452	0.367944	0.663306	0.108871	0.168347	0.114919	0.0866935	0.143145
	29	0.247984	0.571573	0.413306	0.402218	0.640121	0.114919	0.107863	0.100806	0.140121	0.24496
	30	0.245968	0.462702	0.385081	0.420363	0.576613	0.103831	0.0997984	0.117944	0.121976	0.282258
	31	0.24496	0.384073	0.625	0.435484	0.698589	0.129032	0.0907258	0.115927	0.112903	0.294355
	32	0.311492	0.706653	0.439516	0.438508	0.698589	0.150202	0.13004	0.117944	0.116935	0.351815
	33	0.3125	0.517137	0.471774	0.542339	0.714718	0.0856855	0.112903	0.122984	0.105847	0.274194
	34	0.229839	0.430444	0.519153	0.40121	0.72379	0.0836694	0.103831	0.106855	0.0866935	0.260081
	35	0.210685	0.40121	0.560484	0.389113	0.584677	0.103831	0.0866935	0.13004	0.0977823	0.292339
	36	0.440524	0.584677	0.560484	0.46371	0.680444	0.141129	0.135081	0.110887	0.120968	0.355847
	37	0.386089	0.527218	0.419355	0.377016	0.595766	0.108871	0.0856855	0.09375	0.143145	0.420363
	38	0.324597	0.372984	0.478831	0.470766	0.555444	0.11996	0.109879	0.102823	0.078629	0.176411
	39	0.358871	0.464718	0.419355	0.535282	0.643145	0.15121	0.0856855	0.11996	0.0816532	0.235887
	40	0.27621	0.537298	0.403226	0.433468	0.858871	0.121976	0.104839	0.148185	0.107863	0.238911
	41	0.291331	0.467742	0.543347	0.346774	0.852823	0.118952	0.0887097	0.118952	0.108871	0.217742
	42	0.328629	0.465726	0.395161	0.456653	0.676411	0.0907258	0.116935	0.11996	0.109879	0.225806
	43	0.347782	0.464718	0.350806	0.391129	0.873992	0.0897177	0.139113	0.0887097	0.106855	0.233871
	44	0.38004	0.544355	0.324597	0.353831	0.778226	0.0897177	0.0987903	0.0887097	0.134073	0.211694
	45	0.321573	0.47379	0.602823	0.377016	0.538306	0.112903	0.129032	0.107863	0.0967742	0.217742
	46	0.324597	0.493952	0.654234	0.474798	0.452621	0.129032	0.13004	0.101815	0.104839	0.258065
	47	0.34879	0.464718	0.72379	0.460685	0.430444	0.0997984	0.15625	0.123992	0.0675403	0.311492
	48	0.392137	0.435484	0.612903	0.476815	0.513105	0.0836694	0.0917339	0.115927	0.0756048	0.25
	49	0.402218	0.390121	0.412298	0.40121	0.768145	0.133065	0.122984	0.104839	0.0887097	0.28125
	50	0.450605	0.330645	0.418347	0.479839	0.540323	0.111895	0.143145	0.0866935	0.101815	0.329637
	51	0.364919	0.340726	0.566532	0.528226	0.822581	0.150202	0.120968	0.102823	0.0907258	0.322581
	52	0.4375	0.443548	0.445565	0.522177	0.887097	0.0987903	0.0947581	0.136089	0.112903	0.263105
	53	0.333669	0.409274	0.621976	0.483871	0.674395	0.117944	0.0877016	0.0957661	0.11996	0.263105
	54	0.435484	0.447581	0.46875	0.471774	0.621976	0.127016	0.129032	0.0705645	0.133065	0.284274
	55	0.355847	0.545363	0.405242	0.453629	1.04536	0.141129	0.0796371	0.0947581	0.106855	0.201613
	56	0.36996	0.460685	0.61996	0.543347	1.08871	0.129032	0.129032	0.101815	0.106855	0.347782
	57	0.422379	0.455645	0.752016	0.443548	0.597782	0.116935	0.104839	0.11996	0.122984	0.200605
	58	0.426411	0.493952	0.561492	0.362903	0.677419	0.134073	0.077621	0.135081	0.078629	0.30746
	59	0.323589	0.516129	0.549395	0.272177	0.465726	0.131048	0.125	0.129032	0.0957661	0.299395
	60	0.323589	0.569556	0.496976	0.519153	0.457661	0.105847	0.09375	0.116935	0.123992	0.228831
	61	0.296371	0.706653	0.419355	0.595766	0.530242	0.150202	0.11996	0.104839	0.114919	0.283266
	62	0.296371	0.490927	0.367944	0.417339	0.527218	0.144153	0.0907258	0.101815	0.125	0.24496
	63	0.319556	0.43246	0.358871	0.396169	0.78629	0.155242	0.0685484	0.126008	0.128024	0.402218
	64	0.308468	0.364919	0.753024	0.420363	0.864919	0.150202	0.128024	0.0846774	0.0836694	0.324597
	65	0.421371	0.375	0.635081	0.418347	0.864919	0.174395	0.105847	0.112903	0.112903	0.315524
	66	0.424395	0.55746	0.704637	0.519153	0.773185	0.115927	0.0826613	0.077621	0.113911	0.290323
	67	0.232863	0.631048	0.631048	0.480847	0.364919	0.100806	0.0846774	0.129032	0.100806	0.327621
	68	0.236895	0.550403	0.400202	0.482863	0.349798	0.129032	0.0846774	0.109879	0.125	0.245968
	69	0.398185	0.678427	0.413306	0.399194	0.573589	0.0887097	0.11996	0.118952	0.170363	0.22379
	70	0.413306	0.429435	0.344758	0.461694	0.697581	0.123992	0.103831	0.128024	0.145161	0.245968
	71	0.363911	0.430444	0.381048	0.46371	0.666331	0.105847	0.150202	0.0856855	0.112903	0.167339
	72	0.347782	0.336694	0.435484	0.424395	0.61996	0.125	0.0856855	0.100806	0.0987903	0.202621
	73	0.240927	0.313508	0.378024	0.455645	0.763105	0.117944	0.120968	0.104839	0.121976	0.224798
	74	0.335685	0.33871	0.589718	0.419355	0.890121	0.11996	0.0745968	0.13004	0.103831	0.191532
	75	0.233871	0.323589	0.434476	0.355847	0.483871	0.131048	0.0907258	0.0735887	0.0977823	0.214718
	76	0.188508	0.443548	0.435484	0.614919	0.409274	0.0907258	0.105847	0.0846774	0.112903	0.215726
	77	0.38004	0.389113	0.537298	0.641129	0.594758	0.113911	0.15121	0.102823	0.0997984	0.176411
	78	0.410282	0.426411	0.501008	0.514113	0.693548	0.113911	0.078629	0.112903	0.125	0.268145
	79	0.385081	0.534274	0.551411	0.397177		0.133065	0.117944	0.11996	0.0957661	0.212702
	80	0.364919	0.576613	0.523185	0.335685		0.145161	0.110887	0.144153	0.157258	0.302419
	81	0.421371	0.539315	0.476815	0.493952		0.104839	0.0887097	0.106855	0.114919	0.301411
	82	0.396169	0.356855		0.362903		0.113911		0.138105	0.122984	0.271169
	83	0.394153	0.493952		0.354839		0.162298		0.126008	0.112903	0.275202
	84	0.366935	0.472782				0.112903		0.116935	0.212702	0.226815
	85	0.367944	0.41129				0.077621		0.116935		0.264113
	86	0.342742	0.490927						0.115927
	87	0.354839	0.472782						0.125
	88	0.261089	0.474798						0.0877016
	89	0.288306	0.561492						0.107863
	90								0.121976
	Median	0.342742	0.464718	0.476815	0.438508	0.660786	0.116935	0.106855	0.115423	0.109879	0.274194
Fig. 5f	Uncropped Images of Immunoblots
[truncated: 52 more columns]

## Sheet: Fig6
Source data Figure 6	Photobody measurement in cotyledon
Fig. 6b, c	Raw data of PB volume (µm3) and number per nucleus in shade (Nuo-PBs are highlighted with gray color and nuclei named with the same letter were from the same seedling)
	Raw data of 21°C and 27°C are in Fig. 3
Shade	PBG
(Rc 10 µmol m-2 s-1 +	Nucleus index	A1	A2	A3	A4	A5	A6	A7	A8	A9	A10	B1	B2	B3	B4	B5	B6	B7	B8	B9	B10	C1	C2	C3	C4	C5	C6	C7	C8	C9	C10	D1	D2	D3	D4	D5	D6	D7	D8	D9	D10	E1	E2	E3	E4	E5	E6	E7	E8
FRc 10 µmol m-2 s-1)	1	0.014754	0.018412	0.026487	0.005541	0.02815	0.079034	0.001267	0.011612	0.001982	0.017034	0.00359	0.013675	0.006856	0.009651	0.000122	0.005198	0.01641	0.009945	0.004146	0.006216	0.014228	0.00979	0.001539	0.024023	0.003272	0.009897	0.030546	0.003321	0.012219	0.00444	0.001447	0.007419	0.010273	0.00374	0.004777	0.006099	0.005387	0.011268	0.000301	0.030668	0.021076	0.00921	0.00637	0.001296	0.006994	0.000528	0.047967	0.008105
	2	0.022361	0.019514	0.035571	0.026743	0.039041	0.11091	0.016809	0.024837	0.008098	0.018483	0.008	0.014916	0.01066	0.016312	0.009395	0.008585	0.021631	0.042131	0.016987	0.02774	0.019667	0.021082	0.013141	0.028103	0.006033	0.027856	0.044705	0.009074	0.012248	0.011566	0.005217	0.059111	0.027697	0.027431	0.009529	0.015815	0.005952	0.027983	0.001144	0.032992	0.041394	0.037595	0.01131	0.00158	0.023478	0.00603	0.074714	0.009921
	3	0.022897	0.059033	0.037915	0.070631	0.056416	0.12067	0.048072	0.03546	0.085481	0.02005	0.008746	0.016069	0.016346	0.046397	0.022831	0.01227	0.033529	0.04496	0.025894	0.03699	0.022334	0.027658	0.016163	0.05947	0.00906	0.040973	0.056217	0.021605	0.030297	0.020152	0.007548	0.10845	0.03067	0.032248	0.01495	0.018309	0.011358	0.055449	0.002067	0.065001	0.053666	0.058569	0.016412	0.008507	0.030212	0.020478	0.10082	0.011097
	4	0.03276	0.069187	0.078801	0.072787	0.056728	0.12386	0.06749	0.066362	0.10316	0.020888	0.020014	0.018726	0.022689	0.05203	0.024307	0.021952	0.079	0.050144	0.026094	0.043017	0.023423	0.032106	0.019766	0.066458	0.0132	0.058512	0.066143	0.045341	0.030713	0.022971	0.030344	0.1144	0.03899	0.046307	0.0372	0.021829	0.03716	0.061408	0.002824	0.073309	0.072704	0.068781	0.016516	0.009527	0.034608	0.036234	0.10209	0.012461
	5	0.035777	0.069839	0.092207	0.093569	0.0945	0.13018	0.077435	0.085673	0.11122	0.048715	0.020634	0.025807	0.033081	0.052461	0.030157	0.02821	0.099704	0.06772	0.027752	0.070786	0.033436	0.034637	0.03356	0.081604	0.020223	0.066857	0.10263	0.048307	0.031591	0.034529	0.036655	0.1254	0.070207	0.052059	0.038563	0.039735	0.044223	0.10055	0.003876	0.086834	0.07874	0.10501	0.041422	0.011063	0.048497	0.044343	0.12027	0.013678
	6	0.036308	0.097258	0.12415	0.13298	0.11117	0.21878	0.087195	0.1045	0.13511	0.056692	0.023117	0.026345	0.038401	0.058526	0.044239	0.04485	0.10642	0.068542	0.030007	0.085138	0.035549	0.046309	0.038289	0.11709	0.021399	0.068573	0.1336	0.064386	0.032538	0.040009	0.043655	0.13383	0.070671	0.058833	0.054521	0.061622	0.046068	0.1152	0.006463	0.095436	0.07945	0.12045	0.078711	0.018903	0.067165	0.045049	0.14374	0.016388
	7	0.06329	0.10687	0.19633	0.14703	0.11271	0.3467	0.087345	0.11173	0.17429	0.12724	0.023325	0.031915	0.041021	0.058867	0.054907	0.047521	0.10783	0.10206	0.042392	0.12558	0.037347	0.06615	0.040012	0.23574	0.043557	0.069438	0.13495	0.066085	0.084062	0.042161	0.049063	0.15046	0.078541	0.090667	0.068776	0.070136	0.06092	0.11635	0.006968	0.16961	0.097499	0.14167	0.079198	0.030931	0.07289	0.080729	0.15229	0.016571
	8	0.067572	0.13268	0.27805	0.16415	0.16136		0.10205	0.11754	0.1756	0.13347	0.03068	0.032884	0.041656	0.064037	0.0561	0.050671	0.10863	0.16759	0.044281		0.041579	0.094861	0.06352	0.28257	0.050625	0.077955	0.17293	0.074198	0.1042	0.053402	0.051664	0.18088	0.079557		0.099134	0.070468	0.10574	0.14898	0.011782	0.17211	0.11265	0.17311	0.15128	0.032672	0.077038	0.097626	0.16456	0.020067
	9	0.074788	0.26313	0.28728	0.23666	0.25941		0.10238	0.21174	0.22636	0.19535	0.031033	0.040691	0.043619	0.065132	0.088415	0.051384	0.12549		0.044366		0.044574	0.099493	0.075764	0.47192	0.057739	0.090831	0.17656	0.10815	0.10527	0.065589	0.058291	0.21789	0.08009		0.11562	0.078313	0.15537	0.1915	0.012801	0.22382	0.12887			0.045792	0.095791	0.14921	0.16879	0.023822
	10	0.092179	0.2863		0.26372			0.10826	0.22866	0.28595		0.031483	0.042243	0.054981	0.082152	0.13009	0.071436	0.17234		0.045198		0.045257	0.1003	0.085655		0.077657	0.092127	0.23287	0.11731	0.10801	0.099263	0.065636	0.22152	0.097382		0.1353	0.094015	0.18314	0.21282	0.022307	0.27779	0.1403			0.061014	0.097574	0.19862	0.37249	0.02429
	11	0.094729			0.30633			0.11312	0.33923			0.032689	0.048713	0.063636	0.086421		0.072353	0.19139		0.045658		0.046781	0.10686	0.087524		0.10159	0.094452		0.14846	0.10828	0.12194	0.085062	0.30412	0.106		0.14527	0.11403	0.19276		0.030647		0.14235			0.073079	0.099352			0.034173
	12	0.12669						0.19028				0.044598	0.052223		0.087374		0.073685	0.20723		0.04981		0.048283	0.12123	0.11625		0.10204	0.10101		0.16791	0.13901	0.13422	0.085979		0.1383			0.1259	0.26785		0.032052		0.15026			0.087169				0.067871
	13	0.13786										0.084148	0.056433		0.09424		0.07815			0.058056		0.05077	0.13855	0.13533		0.13058	0.10912		0.18148	0.18679	0.20492	0.10089					0.15918			0.033347		0.15502			0.090541				0.096922
	14	0.14992											0.056581		0.094296					0.066064		0.062307	0.24078	0.15878		0.19896	0.11897		0.21957	0.20249		0.11227					0.16107			0.034148		0.19101			0.18516				0.12594
	15	0.18565											0.069045		0.097094					0.073469		0.10136		0.17934			0.13219		0.24128	0.20793		0.14928								0.04415		0.21762			0.21348				0.15325
	16												0.069417		0.10206					0.076032		0.1108		0.18144						0.31603										0.046395		0.25022							0.1587
	17												0.10361		0.11954					0.095747		0.20981																		0.04826
	18																			0.09893																				0.064078
	19																			0.1044																				0.082675
	20																			0.14469																				0.084029
	Total PB #	15	10	9	11	9	7	12	11	10	9	13	17	11	17	10	13	12	8	20	7	17	14	16	9	14	15	10	15	16	13	15	11	12	7	11	14	12	10	20	10	16	8	8	15	11	10	10	16
	Nuo-PB #	3	3	3	2	3	1	4	3	2	2	2	4	3	4	3	3	3	2	3	2	3	3	5	2	2	2	3	4	3	3	4	3	3	3	3	3	2	3	3	4	4	2	3	3	2	4	3	3
	nonNuo-PB #	12	7	6	9	6	6	8	8	8	7	11	13	8	13	7	10	9	6	17	5	14	11	11	7	12	13	7	11	13	10	11	8	9	4	8	11	10	7	17	6	12	6	5	12	9	6	7	13
Fig. 6b		Total foci			Nuo-foci			nonNuo-foci
Foci number per nucleus	Seedling	Shade	21°C	27°C	Shade	21°C	27°C	Shade	21°C	27°C
	1 (A1-A10)	10.3	1.9	1.4	2.6	1.4	1	7.7	0.5	0.4
	2 (B1-B10)	12.8	2.1	1.6	2.9	1.3	1.1	9.9	0.8	0.5
	3 (C1-C10)	13.9	1.8	1.6	3	1.1	1.2	10.9	0.7	0.4
	4 (D1-D10)	12.2	1.8	1.5	3.1	1	1.2	9.1	0.8	0.3
	5 (E1-E10)	12.4	1.7	1.2	3.2	0.9	1	9.2	0.8	0.2
	6 (F1-F10)	11.1111	2	1.2	2.22222	1.6	1	8.88889	0.4	0.2
	7 (G1-G10)		1.9	1.3		1.3	0.9		0.6	0.4
	8 (H1-H10)		2.4	1.33333		1.3	1.11111		1.1	0.222222
	9 (I1-I10)		2.1	1.6		1.2	1.3		0.9	0.3
	Avg	12.1185	1.96667	1.41481	2.83704	1.23333	1.09012	9.28148	0.733333	0.324691
Fig. 6c	PBG	Shade
Percentage of foci	Volume (µm3)	% Group A	% Group B	% Group C		Avg	s.d.
	<0.06	41.4343	51.7241	44.8276		45.9953	5.24339
	0.06-0.12	34.6614	24.9042	29.064		29.5432	4.89619
	0.12-0.18	13.1474	11.4943	15.2709		13.3042	1.89322
	0.18-0.24	7.56972	6.51341	3.94089		6.00801	1.86646
	0.24-0.3	1.59363	3.06513	3.94089		2.86655	1.18616
	0.3-0.36	1.19522	2.29885	1.47783		1.6573	0.573286
	0.36-0.42	0	0	0.985222		0.328407	0.568818
	0.42-0.48	0.398406	0	0.492611		0.297006	0.261492
	0.48-0.54	0	0	0		0	0
	0.54-0.6	0	0	0		0	0
	0.6-0.66	0	0	0		0	0
	0.66-0.72	0	0	0		0	0
	0.72-0.78	0	0	0		0	0
	0.78-0.84	0	0	0		0	0
	0.84-0.9	0	0	0		0	0
	>0.9	0	0	0		0	0
	PBG	21°C
	Volume (µm3)	% Group A	% Group B	% Group C		Avg	s.d.
	<0.06	0	0	0		0	0
	0.06-0.12	8.47458	5.45455	1.5873		5.17214	3.45231
	0.12-0.18	5.08475	10.9091	4.7619		6.91858	3.45965
	0.18-0.24	5.08475	18.1818	4.7619		9.34282	7.6565
	0.24-0.3	16.9492	10.9091	19.0476		15.6353	4.22535
	0.3-0.36	16.9492	18.1818	22.2222		19.1177	2.75831
	0.36-0.42	13.5593	3.63636	15.873		11.0229	6.50069
	0.42-0.48	11.8644	10.9091	9.52381		10.7658	1.17686
	0.48-0.54	6.77966	7.27273	7.93651		7.32963	0.580519
	0.54-0.6	5.08475	1.81818	4.7619		3.88828	1.80001
	0.6-0.66	5.08475	0	1.5873		2.22402	2.60148
	0.66-0.72	0	1.81818	1.5873		1.13516	0.989833
	0.72-0.78	1.69492	1.81818	4.7619		2.75833	1.73624
	0.78-0.84	1.69492	3.63636	0		1.77709	1.81957
	0.84-0.9	0	1.81818	0		0.606061	1.04973
	>0.9	1.69492	3.63636	1.5873		2.30619	1.15322
	PBG	27°C
	Volume (µm3)	% Group A	% Group B	% Group C		Avg	s.d.
	<0.06	2.38095	0	0		0.793651	1.37464
	0.06-0.12	4.7619	0	0		1.5873	2.74929
	0.12-0.18	2.38095	6.97674	2.43902		3.93224	2.63678
	0.18-0.24	7.14286	2.32558	7.31707		5.59517	2.83289
	0.24-0.3	16.6667	13.9535	21.9512		17.5238	4.06718
	0.3-0.36	16.6667	23.2558	14.6341		18.1855	4.50705
	0.36-0.42	14.2857	16.2791	14.6341		15.0663	1.06463
	0.42-0.48	11.9048	11.6279	7.31707		10.2832	2.57251
	0.48-0.54	9.52381	6.97674	7.31707		7.93921	1.38281
	0.54-0.6	2.38095	9.30233	4.87805		5.52044	3.50512
	0.6-0.66	0	0	7.31707		2.43902	4.22451
	0.66-0.72	2.38095	4.65116	0		2.34404	2.3258
	0.72-0.78	0	0	2.43902		0.813008	1.40817
	0.78-0.84	2.38095	2.32558	2.43902		2.38185	0.0567269
	0.84-0.9	0	2.32558	4.87805		2.40121	2.4399
	>0.9	7.14286	0	2.43902		3.19396	3.63078
[truncated: 12 more columns]
